# Supplementary material for: Neurodevelopmental impairment induced by prenatal valproic acid exposure shown with the human cortical organoid-on-a-chip model
Source: Microsyst Nanoeng. 2020 Jul 13;6:49. doi: 10.1038/s41378-020-0165-z (PMC8433196; doi:10.1038/s41378-020-0165-z)
Supplement: Supplementary file 1 — Table S1 [file 41378_2020_165_MOESM1_ESM.xlsx]

## Sheet: 5.1.1_基因表达量_基因表达量_214809
Gene ID	Control_1 FPKM	Control_2 FPKM	Control_3 FPKM	VPA_B_1 FPKM	VPA_B_2 FPKM	VPA_B_3 FPKM	Other Gene ID	log2(VPA_B/Control)	Qvalue(Control-vs-VPA_B)	Pvalue(Control-vs-VPA_B)
80176	2.78	2.47	2.54	4.96	5.04	4.99	SPSB1	0.945159	2.13806e-28	1.1795e-28
8419	0.07	0.18	0.07	0.72	0.52	0.49	BFSP2	2.37334	1.21406e-07	1.54442e-07
6531	1.66	1.29	1.29	1.56	2.01	1.99	SLC6A3	0.393958	0.000290538	0.000482328
7022	3.98	3.09	3.56	8.53	8.54	8.53	TFAP2C	1.2685	1.62754e-69	3.87219e-70
25953	23.66	22.79	22.28	30.1	32.53	36.54	PNKD	0.379554	1.04486e-11	1.0548e-11
2203	0.15	0.11	0.08	0.12	0.35	0.43	FBP1	1.37334	0.00554206	0.0106734
4358	34.28	29.98	27.93	36.65	42.9	42.46	MPV17	0.405261	1.64483e-17	1.28858e-17
91373	0.93	0.85	0.94	3.76	4.3	4.24	UAP1L1	2.17646	3.71595e-84	7.00583e-85
79805	13.34	12.6	14.09	19.53	19.99	17.72	VASH2	0.538287	1.50683e-53	4.74899e-54
374395	17.77	17.33	14.92	20.49	22.1	20.31	TMEM179B	0.331077	2.62008e-07	3.41668e-07
282996	0.75	0.58	0.81	2.38	1.96	2.01	RBM20	1.57017	1.79045e-60	4.9292e-61
57658	12.15	11.47	12.18	15.03	16.77	16.35	CALCOCO1	0.429106	3.25552e-22	2.13644e-22
8694	5.27	5.57	5.03	6.49	7.07	6.41	DGAT1	0.333349	3.31975e-08	4.0744e-08
5464	79.19	83.74	75.26	99.81	103.74	102.1	PPA1	0.360052	1.01559e-41	4.04798e-42
83547	0.95	1.2	0.72	1.43	1.12	1.75	RILP	0.582642	0.0017392	0.00314279
6327	0.27	0.36	0.46	0.64	0.72	0.63	SCN2B	0.859766	1.88316e-06	2.6061e-06
117854	2.13	2.67	2.47	8.41	8.45	7.8	TRIM6	1.76768	8.46101e-120	1.0162e-120
343637	1.21	0.78	1.32	3.38	3.13	3.69	RSPO4	1.64946	1.58501e-38	6.79843e-39
84649	1.63	1.89	1.6	3.12	3.43	3.58	DGAT2	0.965	3.74447e-16	3.09262e-16
29842	0.07	0.09	0.09	0.14	0.2	0.2	TFCP2L1	1.10677	2.27276e-05	3.41952e-05
286499	0.65	0.56	0.49	0.42	0.86	0.95	FAM133A	0.385578	0.0222676	0.0473544
23171	2.45	2.01	2.04	4.08	3.71	4.09	GPD1L	0.872296	8.70847e-26	5.1559e-26
6578	0.62	0.68	0.47	0.63	0.97	0.85	SLCO2A1	0.467911	0.00264041	0.00487515
79924	1.12	1.34	1.59	1.81	1.61	1.76	ADM2	0.356778	0.00107013	0.00188923
23416	0.38	0.25	0.36	0.44	0.59	0.47	KCNH3	0.604669	0.00406964	0.00770854
10300	12.43	11.96	12.74	18.08	20.97	19.24	KATNB1	0.651505	4.92138e-48	1.71769e-48
79823	3.9	4.49	4.86	9.79	11.74	11.1	CAMKMT	1.30125	2.02598e-50	6.80322e-51
25854	1.92	2.09	2.14	4.32	4.17	3.82	FAM149A	0.997595	8.36831e-21	5.78543e-21
1	2.32	2.29	2.24	2.99	2.67	3.04	A1BG	0.345851	0.00532385	0.0102232
729747	0.62	1.06	1.13	1.38	1.4	1.41	ZNF878	0.575996	0.00238318	0.00437668
8600	0.11	0.08	0.08	0.43	1.02	0.75	TNFSF11	3.05902	1.1704e-15	9.87501e-16
147700	1.84	1.7	1.58	1.89	1.83	2.82	KLC3	0.355837	0.0105064	0.021083
284992	3.69	4.11	4.07	6.38	6.23	6.28	CCDC150	0.669858	1.26555e-23	7.98605e-24
79611	4.41	4.1	4.44	7.09	6.56	5.92	ACSS3	0.5941	9.50139e-22	6.34256e-22
152404	1.8	1.75	1.4	4.38	4.44	4.03	IGSF11	1.36256	5.85111e-48	2.04425e-48
8776	9.55	8.71	9.22	11.46	12	10.86	MTMR1	0.326222	2.09406e-13	1.9548e-13
23584	0.28	0.15	0.37	1.38	0.81	1.21	VSIG2	2.08199	1.58036e-09	1.80108e-09
23225	12.99	11.93	13.92	17.09	17.1	16.64	NUP210	0.388371	9.96076e-45	3.72777e-45
80760	0.6	0.97	0.96	3.46	3.21	3.06	ITIH5	2.24117	1.55669e-107	2.13321e-108
79085	19.34	17.17	17.46	23.35	23.36	24.14	SLC25A23	0.393511	3.85176e-31	1.97137e-31
10327	48.84	54.48	47.52	59.12	63.89	71.5	AKR1A1	0.369679	3.96879e-31	2.03267e-31
9697	5.36	5.17	5.38	6.61	6.76	6.77	TRAM2	0.341016	8.61085e-15	7.53554e-15
7634	1.1	1.28	1.47	2.41	2.54	1.98	ZNF80	0.846265	2.29748e-11	2.3558e-11
126003	34.03	35.55	32.2	39.71	47.75	47.24	TRAPPC5	0.428939	9.48662e-15	8.32035e-15
84816	4.07	4.46	3.83	7.08	6.93	7.25	RTN4IP1	0.784697	3.69504e-27	2.10491e-27
10083	0.19	0.24	0.11	1.35	1.84	1.52	USH1C	3.27521	3.61653e-36	1.63157e-36
2583	1.24	1.16	1.56	4.08	3.2	4.56	B4GALNT1	1.70912	3.91918e-44	1.48471e-44
23277	12.42	11.32	12.22	15.09	15.26	15.59	CLUH	0.353757	1.99792e-25	1.19521e-25
7087	0.41	0.46	0.51	2.75	2.97	2.44	ICAM5	2.56345	2.96309e-60	8.18368e-61
154467	25.04	23.89	20.61	35.71	39.4	34.17	CCDC167	0.652425	1.25393e-21	8.40809e-22
9423	2.04	1.92	1.93	3.86	4.15	4.2	NTN1	1.05282	2.10661e-51	6.92905e-52
492307	0	0	0	0.03	0.13	0.1	C8orf22	3.60467	0.010028	0.020061
24139	2.08	2.92	2.51	4.28	4.41	5.48	EML2	0.963315	8.89245e-22	5.92979e-22
3750	1.69	1.4	1.27	2.21	2.07	2.15	KCND1	0.561806	1.10839e-08	1.32243e-08
5337	0.21	0.29	0.27	1.26	1	1.11	PLD1	2.13945	2.15982e-40	8.83345e-41
286133	0.01	0	0.03	0.06	0.1	0.14	SCARA5	2.82706	6.06935e-05	9.46999e-05
100287482	1.8	1.78	1.35	2.45	2.55	2.89	SMKR1	0.679216	0.000279691	0.000463433
254887	0.97	0.9	0.82	1.37	1.28	1.21	ZDHHC23	0.499103	7.48343e-06	1.08211e-05
389692	0.37	0.15	0.15	0.43	0.45	0.7	MAFA	1.2421	5.93105e-05	9.23956e-05
148534	0.6	0.72	0.64	1.5	1.64	1.33	TMEM56	1.19142	1.4929e-27	8.407e-28
80199	8.71	9.78	8.66	13.2	14.16	15.96	FUZ	0.673824	1.0065e-25	5.96439e-26
48	12.87	11.82	12.57	17.1	19.25	17.65	ACO1	0.535801	2.76302e-42	1.0857e-42
56099	5.92	5.13	5.94	8.73	8.3	8.84	PCDHGB7	0.611411	4.82888e-33	2.35139e-33
79192	16.34	14.94	15.47	19.12	22.42	21.05	IRX1	0.421713	2.24732e-17	1.77088e-17
8607	47.17	49.16	44.51	73.02	77.37	77.62	RUVBL1	0.692671	8.15142e-137	8.28071e-138
9955	1.25	1.69	1.67	2.3	1.95	1.9	HS3ST3A1	0.413415	4.92549e-05	7.62181e-05
57497	0.22	0.18	0.2	1.01	1.21	1.14	LRFN2	2.49101	8.9334e-27	5.14728e-27
9904	9.18	8.88	10.66	14.16	13.71	15.27	RBM19	0.583519	1.91148e-47	6.73897e-48
144402	1.81	1.55	1.63	8.73	7.97	8.45	CPNE8	2.33384	2.67099e-189	1.73824e-190
51574	52.71	50.07	50.23	62.48	65.48	66.77	LARP7	0.338184	4.64419e-40	1.91417e-40
7111	1.02	1.01	0.86	3.05	2.54	3.55	TMOD1	1.67704	6.9813e-44	2.66074e-44
10544	2.73	2.27	2.36	6.16	7.71	8.79	PROCR	1.6251	1.76385e-46	6.35227e-47
112770	23.96	22.38	22.19	27.84	27.12	28.93	GLMP	0.342129	1.30553e-13	1.20651e-13
10026	7.41	8.55	7.54	11.61	10.6	10.56	PIGK	0.479419	6.96619e-28	3.89463e-28
1675	0.92	0.43	0.43	1.62	1.67	2.96	CFD	1.81243	2.26874e-12	2.2183e-12
343990	0.33	0.36	0.45	0.67	0.84	0.87	KIAA1211L	1.05718	5.16633e-08	6.41182e-08
2673	10.2	10.34	10.75	16.45	13.87	13.88	GFPT1	0.498322	8.45497e-73	1.89377e-73
55213	14.61	14.03	15.29	18.64	18.49	18.12	RCBTB1	0.331094	4.79019e-21	3.27368e-21
6239	4.67	4.32	5.03	9.13	8.29	7.8	RREB1	0.847899	3.17387e-104	4.56763e-105
58497	11.74	10.9	12.66	15.7	14.98	15.06	PRUNE1	0.367744	4.82152e-16	4.00428e-16
2893	2.12	2.3	2.58	4.16	4.74	4.17	GRIA4	0.811567	6.93949e-26	4.08898e-26
130271	0.59	0.53	0.69	4.09	3.58	3.55	PLEKHH2	2.62899	4.1253e-195	2.61193e-196
2886	0.73	0.74	0.61	1.93	2.11	2.11	GRB7	1.61727	1.10008e-19	7.90221e-20
2543	0	0	0.02	0.04	0.04	0.06	GAGE1	2.78736	0.0133511	0.0273165
5224	3.34	4.11	2.51	5.66	6.66	6.25	PGAM2	0.896849	4.96474e-10	5.48741e-10
84696	0.08	0	0.04	0.33	0.16	0.08	ABHD1	2.22992	0.00272661	0.00504489
80224	6.64	5.91	5.85	8.76	8.12	8.27	NUBPL	0.459261	5.52267e-14	5.02002e-14
2936	12.27	13.85	14.05	17.4	17.15	16.95	GSR	0.360042	3.04725e-18	2.31846e-18
1289	9.47	9.6	9.91	17.51	17.75	17.69	COL5A1	0.869788	6.27253e-225	3.18601e-226
117156	2.52	2.61	2.51	4.86	4.83	6.04	SCGB3A2	1.04207	7.95187e-07	1.07146e-06
841	0.7	0.93	0.88	1.8	1.67	1.58	CASP8	1.04416	3.90171e-11	4.03928e-11
8708	0.87	1.02	1.09	1.93	1.29	1.45	B3GALT1	0.647737	0.000127762	0.00020516
100505573	9.52	10.26	9.86	12.56	12.43	13.89	INAFM2	0.392158	4.61308e-14	4.17288e-14
27115	0.14	0.11	0.12	0.28	0.15	0.21	PDE7B	0.788561	0.00485184	0.00926886
286144	8.87	9.5	8.37	12.43	12.08	11.49	TRIQK	0.432188	1.07127e-20	7.427e-21
27335	173.75	163.24	150.59	197.51	205.51	229.24	EIF3K	0.377443	2.07934e-62	5.52284e-63
79625	4.06	5.45	5.29	13.39	12.91	10.78	NDNF	1.32391	3.32449e-107	4.57918e-108
2953	0	0	0	0	0.47	0	GSTT2	4.28574	0.00105736	0.00186555
4058	0.04	0.06	0.02	0.3	0.33	0.52	LTK	3.26763	5.69312e-12	5.68201e-12
256691	0.44	0.34	0.34	0.98	0.96	0.7	MAMDC2	1.25103	2.65386e-10	2.88458e-10
8745	8.43	7.2	8.05	10.58	10.04	9.19	ADAM23	0.332864	5.02113e-18	3.85834e-18
145864	3.29	2.43	2.29	4.14	4.44	4.56	HAPLN3	0.70703	1.13554e-10	1.20882e-10
7262	0.84	1.02	1.16	2.74	2.98	3.31	PHLDA2	1.58406	2.99448e-12	2.94849e-12
729852	4.49	4.42	5.01	8.65	9.8	8.68	UMAD1	0.95473	1.26988e-38	5.43556e-39
152789	0.95	0.8	0.76	3.47	3.29	2.99	JAKMIP1	2.03351	1.27065e-46	4.54246e-47
10681	6.54	7.3	6.92	10.54	11.43	11.58	GNB5	0.692866	4.64997e-35	2.15028e-35
100129792	0.15	0.18	0.14	0.49	0.32	0.74	CCDC152	1.74116	1.27384e-09	1.44411e-09
10451	1.45	1.01	1.27	2.01	1.61	1.56	VAV3	0.463461	2.22418e-05	3.34408e-05
3832	24.62	27.42	29.28	38.85	36.75	33.85	KIF11	0.428724	3.32004e-80	6.59902e-81
2806	60.14	55.08	57.61	75.14	78.96	75.39	GOT2	0.409792	5.5324e-75	1.19135e-75
59284	16.68	16.28	15.23	37.2	40.06	39.93	CACNG7	1.28262	4.78201e-257	2.00724e-258
100128927	0.43	0.29	0.44	0.59	0.68	0.55	ZBTB42	0.638143	0.00184786	0.00335023
3880	42.67	48.17	35.53	57.39	62.46	63.25	KRT19	0.535129	2.61556e-58	7.48677e-59
5159	2.82	2.94	2.49	3.93	3.85	4.16	PDGFRB	0.53179	5.75048e-16	4.79303e-16
1545	1.34	1.41	1.47	2.79	3.04	3.15	CYP1B1	1.0912	2.90101e-35	1.3369e-35
1058	18.56	17.33	15.53	35.81	34.22	34.77	CENPA	1.03254	1.35144e-98	2.08315e-99
55723	29.42	26.39	26.32	33.88	36.19	36.79	ASF1B	0.380758	1.83684e-22	1.19701e-22
84667	0.46	0.24	0.28	1.5	1.41	1.6	HES7	2.20104	9.95286e-17	8.03416e-17
1535	38.61	39.55	32.45	45.31	53.74	54	CYBA	0.469128	1.08022e-20	7.49284e-21
3780	1.57	1.31	1.37	3.54	3.74	3.63	KCNN1	1.36094	2.75832e-31	1.40784e-31
10891	0.71	0.55	0.73	3.23	2.89	2.5	PPARGC1A	2.0874	5.30625e-107	7.35566e-108
10135	24.01	25.44	23.57	31.34	31.27	30.31	NAMPT	0.347981	2.44157e-42	9.58531e-43
115098	58.78	55.25	57	75.07	81.73	79.6	CCDC124	0.461242	2.65095e-39	1.11133e-39
6271	1.32	0.7	1.42	3.5	3.58	4.1	S100A1	1.70043	7.48284e-11	7.88394e-11
26020	3.58	3.6	3.74	5.5	4.92	5.2	LRP10	0.536246	1.37794e-24	8.43281e-25
5152	8.13	7.11	6.59	10.49	9.15	11.79	PDE9A	0.547926	2.55985e-15	2.19503e-15
4191	64.95	60.29	57.67	87.55	93.44	90.42	MDH2	0.569644	7.90128e-146	7.31591e-147
1301	6.74	7.24	7.93	30.63	28.55	29.06	COL11A1	2.00905	0	0
11122	0.18	0.16	0.18	0.39	0.34	0.28	PTPRT	0.974314	1.84095e-09	2.10392e-09
3687	0.18	0.09	0.15	0.29	0.2	0.26	ITGAX	0.847394	0.00279148	0.00517181
11144	2.43	2.88	2.76	4.55	4.41	4.12	DMC1	0.677697	1.10911e-10	1.1801e-10
3208	2.43	2.25	3.21	2.96	4.79	3.62	HPCA	0.529169	5.62689e-05	8.74489e-05
883	3.18	3.95	3.06	5.55	6.03	5.98	KYAT1	0.786245	7.0477e-16	5.90035e-16
342897	1.47	1.56	1.38	3.5	2.89	2.72	NCCRP1	1.04631	9.86555e-14	9.04591e-14
253559	0.86	0.85	1.08	2.92	2.45	2.57	CADM2	1.52635	9.19402e-94	1.52583e-94
9722	2.56	2.57	3.88	4.55	3.5	3.67	NOS1AP	0.372722	1.87564e-07	2.41813e-07
100529241	0	0	0	0	0.39	0	HSPE1-MOB4	5.86017	1.90288e-08	2.29819e-08
2307	0	0.04	0	0.13	0.18	0.18	FOXS1	3.47914	0.00107568	0.0018994
2706	0.28	0.35	0.28	0.48	0.56	0.48	GJB2	0.756672	0.00592177	0.0114601
79590	20.58	20.36	16.74	32.96	31.89	37.75	MRPL24	0.83155	3.49312e-43	1.35041e-43
5973	3.83	3.08	3.23	4.95	5.13	6.56	RENBP	0.715838	1.89311e-10	2.04199e-10
5502	36.17	36.51	34.81	50.17	49.25	52.44	PPP1R1A	0.498948	3.07705e-53	9.752e-54
6529	0.12	0.18	0.26	1	1.19	0.85	SLC6A1	2.45142	6.58976e-33	3.22278e-33
84851	4.77	4.75	4.52	5.94	6.18	5.57	TRIM52	0.332756	5.03089e-07	6.68214e-07
3487	19.97	21.19	17.64	30.23	29.69	30.08	IGFBP4	0.614042	6.96734e-56	2.09018e-56
926	0.17	0.08	0.27	0.79	0.5	0.31	CD8B	1.7302	9.74162e-05	0.000154953
90835	1.05	0.86	1.31	1.62	1.43	1.9	CCDC189	0.54868	0.00338713	0.00635184
374739	0.15	0.45	0.11	0.58	0.69	0.73	TEPP	1.47222	3.41548e-05	5.22013e-05
153768	2.72	2.9	2.74	4.57	5.06	5.09	PRELID2	0.819209	4.88952e-34	2.32745e-34
57167	21.11	17.9	19	22.81	27.54	23.21	SALL4	0.351904	2.41759e-34	1.14184e-34
1429	21.68	24.98	22.56	34.51	35.25	34.24	CRYZ	0.587751	2.77311e-60	7.65407e-61
4259	32.03	33.36	28.92	55.4	53.23	57.6	MGST3	0.817786	2.41029e-113	3.06065e-114
57569	0.07	0.06	0.04	0.15	0.13	0.1	ARHGAP20	1.21765	0.00137633	0.00245843
10507	6.57	5.65	6.31	8.62	8.35	8.4	SEMA4D	0.457253	4.60006e-20	3.25326e-20
84034	1.26	1.16	0.86	2.35	2.68	2.24	EMILIN2	1.15137	1.16856e-24	7.1308e-25
9627	6.21	6.01	6.99	9.25	8.81	8.13	SNCAIP	0.455692	1.16503e-15	9.82763e-16
317761	1.48	1.46	1.24	1.88	2.11	1.77	C14orf39	0.459897	0.00035754	0.000599424
57413	0.05	0	0.06	0.19	0.06	0.26	TMIGD3	2.01971	0.0224078	0.0477196
131583	3.03	2.54	2.81	4.13	4.53	4.22	FAM43A	0.621444	5.48159e-13	5.23016e-13
4360	0.06	0.06	0.08	0.11	0.12	0.12	MRC1	0.932243	0.0133588	0.0273346
3162	6.7	6.76	5.42	12.35	10.91	12.59	HMOX1	0.925284	5.91289e-33	2.88549e-33
79567	8.44	7.41	7.85	9.79	11.52	11.66	FAM65A	0.471659	1.53927e-24	9.43096e-25
57514	0.32	0.38	0.38	0.68	0.63	0.58	ARHGAP31	0.788659	4.08356e-08	5.03705e-08
124590	0.28	0.29	0.25	0.77	0.75	0.76	USH1G	1.47388	4.76589e-11	4.96252e-11
8322	2.75	3.02	2.95	4.05	3.69	3.99	FZD4	0.426649	8.09598e-14	7.40338e-14
3664	0.31	0.23	0.33	0.53	0.62	0.63	IRF6	1.04838	6.37185e-07	8.52716e-07
3108	1.34	0.58	1.01	3.03	3.82	3.45	HLA-DMA	1.81578	2.82226e-19	2.05967e-19
257240	0.04	0	0.06	0.25	0.19	0.1	KLHL34	2.50513	1.61669e-05	2.40476e-05
10636	3.07	3.23	2.65	3.23	4.2	3.78	RGS14	0.325119	0.000722231	0.00124905
400793	10.57	10.22	10.88	15.16	13.81	13.79	C1orf226	0.465289	2.49222e-29	1.34235e-29
56104	0.43	0.46	0.4	0.93	0.93	0.55	PCDHGB1	0.89768	1.77486e-07	2.28413e-07
127428	3.74	3.71	3.93	4.86	4.81	4.75	TCEANC2	0.34267	9.28102e-10	1.04398e-09
2242	1.16	1.11	1.23	1.24	1.97	1.58	FES	0.476564	0.00100273	0.00176439
644	10.9	10.59	8.59	20.39	18.84	20.53	BLVRA	0.981774	1.64727e-40	6.72553e-41
3360	0.05	0.14	0.02	0.47	0.23	0.31	HTR4	2.69778	1.85591e-06	2.56682e-06
5308	1.2	1.55	1.12	3.49	4.21	3.93	PITX2	1.62604	7.65015e-34	3.65503e-34
2775	4.96	4.15	4.61	7.59	7.2	7.46	GNAO1	0.840142	8.17469e-60	2.28514e-60
83982	59.34	65.15	59.64	81.9	80.11	93.39	IFI27L2	0.472178	2.09645e-20	1.46823e-20
84624	0.14	0.11	0.07	0.84	0.78	0.77	FNDC1	2.90506	1.24758e-44	4.67342e-45
79968	6.63	6.96	7.75	11.89	10.8	10.23	WDR76	0.624812	1.07541e-38	4.58418e-39
2273	53.76	51.38	55.04	81.27	80.89	80.61	FHL1	0.597576	2.97843e-151	2.56342e-152
57616	2.04	2.07	2.13	3.82	3.88	3.27	TSHZ3	0.812558	7.1385e-27	4.10931e-27
4828	3.68	3.93	3.79	4.13	5.04	5.62	NMB	0.377435	0.00295205	0.00549376
2331	0.84	1.33	0.54	7.75	8.11	8.98	FMOD	3.19489	2.8742e-244	1.3281e-245
4357	26.81	28.34	28.22	40.61	45.27	44.34	MPST	0.642355	5.49207e-53	1.74833e-53
4669	3.97	4.32	4.13	5.42	5.63	5.61	NAGLU	0.423773	4.57043e-08	5.65372e-08
5245	77.15	84.71	74.29	91.97	97.93	108.92	PHB	0.338701	9.18364e-52	2.99477e-52
3171	0.66	0.89	0.6	1.58	2.38	1.8	FOXA3	1.42024	1.72984e-14	1.53701e-14
427	14.16	12.35	13.32	18.06	17.45	16.99	ASAH1	0.40599	1.05289e-19	7.55582e-20
4499	0.14	0.14	0	0.38	0.32	0.45	MT1M	1.9889	0.0214073	0.0453587
11092	4.99	5.26	5.05	9.11	7.26	7.6	SPACA9	0.473302	4.42289e-07	5.85577e-07
197257	0.58	0.5	0.51	1.45	2.23	1.48	LDHD	1.68808	1.68394e-16	1.3706e-16
23421	36.13	39.12	36.1	47.72	46.83	51.22	ITGB3BP	0.390842	1.06793e-18	7.9764e-19
1435	2.25	2.46	2.09	2.93	2.97	2.83	CSF1	0.446482	3.39592e-07	4.45717e-07
100128124	0.36	0.29	0.59	0.72	0.66	0.78	HGC6.3	0.797314	0.0192396	0.0404467
483	67.57	69.62	60.71	98.41	99.45	105.47	ATP1B3	0.616464	1.29007e-156	1.07618e-157
4145	1.53	1.03	1.36	3.28	2.94	3.59	MATK	1.34163	2.02877e-22	1.32387e-22
100507588	0.38	0.38	0.28	0.77	0.81	1.29	TGFBR3L	1.46717	9.99617e-06	1.46097e-05
146433	3.13	1.81	2.72	4.75	5.4	5.5	IL34	1.03214	7.05461e-20	5.02899e-20
7360	48.47	50.63	52.29	62.39	61.76	66.45	UGP2	0.338878	9.81815e-39	4.18175e-39
58527	49.43	54.44	45.59	69.43	61.23	70.96	ABRACL	0.431813	6.94293e-28	3.8804e-28
83857	1.82	1.73	1.75	2.65	2.73	2.2	TMTC1	0.516823	6.54941e-15	5.7038e-15
3852	0.13	0.15	0.03	0.1	0.13	0.82	KRT5	1.75247	2.93401e-05	4.45892e-05
114897	0.58	0.57	0.41	0.65	1.06	1.02	C1QTNF1	0.829735	2.65412e-05	4.01867e-05
114824	0.02	0	0	0.02	0.06	0.04	PNMA5	2.60467	0.0215523	0.0457115
55165	13.27	15.79	15.95	23.55	22.54	24.55	CEP55	0.654922	2.36208e-57	6.89037e-58
100462977	834.91	880.38	752.37	1069.75	1065	1176.93	MTRNR2L1	0.424669	0	0
151246	9.84	11.28	12.26	16.72	16.18	14.96	SGO2	0.512911	4.80101e-41	1.94155e-41
51205	3.87	5.01	4.09	6.8	6.48	6.86	ACP6	0.556399	9.81152e-11	1.04136e-10
8458	6.11	6.49	7.58	8.79	8.74	7.96	TTF2	0.337178	7.9098e-13	7.59025e-13
93099	9.16	8.38	7.08	9.95	9.82	12.28	DMKN	0.393224	1.57991e-05	2.34726e-05
54438	0.45	0.3	0.82	1.88	1.91	1.66	GFOD1	1.88892	2.6821e-28	1.48483e-28
10457	0.15	0.13	0.19	0.41	0.54	0.74	GPNMB	1.84568	4.97201e-09	5.80149e-09
2517	3.3	3.72	3.14	4.6	4.1	4.63	FUCA1	0.390075	5.78655e-05	9.00016e-05
7547	32.23	31.91	32.05	56.22	53.4	51.25	ZIC3	0.76568	2.39207e-241	1.13063e-242
9882	6.22	6.85	6.95	11.57	10.78	9.86	TBC1D4	0.686436	3.37001e-68	8.18744e-69
51380	4.95	4.89	5.6	6.19	7.16	8.02	CSAD	0.474288	2.46922e-10	2.67909e-10
11174	0.6	0.58	0.62	1.32	1.34	1.3	ADAMTS6	1.1386	2.97886e-24	1.84088e-24
92960	1.53	1.7	1.2	2.24	2.34	2.56	PEX11G	0.70461	0.000328136	0.000547466
25797	0.41	0.38	0.34	1.54	1.11	2.47	QPCT	2.17498	7.74723e-19	5.75228e-19
245812	10.85	10.23	9.13	13.9	15.95	16.36	CNPY4	0.613985	1.00245e-20	6.93749e-21
389206	2.11	2.37	2.52	5.3	4.91	4.29	BEND4	1.04923	1.11459e-88	1.96378e-89
55770	9.84	11.03	12.31	15.92	15.82	15.43	EXOC2	0.507708	2.60424e-42	1.02285e-42
27233	2.88	2.75	2.43	4.99	4.96	5.38	SULT1C4	0.926558	1.3769e-24	8.42401e-25
81691	3.61	3.82	3.72	5.62	6.57	6.38	LOC81691	0.734854	7.04993e-21	4.84661e-21
7145	2.48	2.37	2.62	3.68	3.42	3.38	TNS1	0.489253	1.2578e-20	8.7424e-21
113540	1.4	0.7	0.99	1.65	1.71	0.95	CMTM1	0.687227	0.0060474	0.0117182
126069	2.11	2.56	2.43	2.89	3.04	2.95	ZNF491	0.324143	0.00109736	0.00194154
26084	3.32	3.61	3.62	4.85	4.5	4.83	ARHGEF26	0.419833	1.31813e-11	1.33787e-11
7764	10.58	10.27	11.03	18.33	16.08	14.42	ZNF217	0.615952	7.77974e-77	1.62865e-77
23111	17.15	19.13	19.58	25.18	23.92	23.96	SPG20	0.387354	4.5485e-44	1.72552e-44
4606	0.21	0.18	0.36	0.46	0.46	0.38	MYBPC2	0.799925	0.00130919	0.00233365
55335	0.79	0.77	0.63	1.31	1.47	1.49	NIPSNAP3B	0.965961	8.27619e-17	6.65152e-17
2280	111.99	110.74	110.76	173.67	181.69	178.86	FKBP1A	0.691448	5.32369e-285	1.91538e-286
342979	4.15	3.43	3.23	16.8	16.92	17.19	PALM3	2.23664	4.18849e-235	2.03143e-236
2262	0.4	0.24	0.41	0.98	1.14	1.04	GPC5	1.59557	8.06286e-14	7.37166e-14
51422	5.27	5.47	5.98	8.46	8.09	8.78	PRKAG2	0.576626	1.66247e-15	1.41294e-15
23096	4.09	3.14	4.22	5.94	5.46	6.24	IQSEC2	0.740324	1.07726e-14	9.47297e-15
3659	1.48	1.56	1.51	1.95	2.27	2.58	IRF1	0.582364	1.22429e-07	1.55809e-07
84443	1.07	0.85	0.93	2.03	2.05	2.39	FRMPD3	1.18048	1.32573e-40	5.3987e-41
79810	5.08	5.85	5.85	6.63	7.74	6.63	PTCD2	0.334391	1.53179e-05	2.27416e-05
51192	10.18	9.14	8.82	13.05	13.59	13.64	CKLF	0.525928	2.86954e-08	3.50616e-08
117195	2.44	1.96	1.82	3.23	2.71	2.72	MRGPRX3	0.477464	0.000476276	0.000808231
2783	101.59	103.78	96.64	126.38	130.95	133.64	GNB2	0.372863	6.18603e-72	1.40411e-72
80019	4.65	4.35	3.83	6.35	6.84	6.39	UBTD1	0.60983	1.59126e-10	1.70603e-10
57558	2.32	2.7	3.06	4.26	3.85	4.18	USP35	0.606276	1.0303e-15	8.68021e-16
64789	5.86	6.45	5.02	9.9	9.26	10.73	EXO5	0.771537	3.40125e-24	2.10611e-24
51765	24.14	29.23	26.12	44.11	46.32	43.24	STK26	0.718489	2.54237e-148	2.26434e-149
83992	2.92	2.99	2.88	4.65	4.52	4.55	CTTNBP2	0.641912	9.28225e-26	5.49889e-26
84525	0.78	0.56	0.52	1.58	1.78	1.69	HOPX	1.42496	4.81884e-08	5.96951e-08
896	6.9	7.14	5.55	8.68	8.63	10.37	CCND3	0.497753	2.39544e-12	2.34472e-12
127294	0.13	0.13	0.07	0.25	0.15	0.28	MYOM3	1.05053	0.000240886	0.000396713
55117	3.72	3.87	3.5	5.98	6.36	5.72	SLC6A15	0.700304	2.44927e-29	1.31792e-29
124565	10.58	9.82	11.11	15	15.53	16.13	SLC38A10	0.580299	1.16249e-48	4.0082e-49
6470	10.38	9.6	9.35	15	13.88	14.2	SHMT1	0.561117	1.25655e-26	7.26663e-27
5045	4.58	4.6	3.7	8.49	8.93	8.56	FURIN	1.01893	1.6974e-72	3.82285e-73
439	44.87	42.61	39.2	59.76	60.43	63.26	ASNA1	0.534787	3.4232e-52	1.10483e-52
51537	12.29	13.37	11.09	19.14	23.94	22.29	MTFP1	0.830906	7.07229e-40	2.92617e-40
54981	1.47	2.3	1.67	4.07	4.46	3.36	NMRK1	1.22555	1.55916e-16	1.26766e-16
63035	7.62	6.06	6.7	11.9	11.56	10.65	BCORL1	0.744307	4.00173e-97	6.32365e-98
29097	35.99	40	32.54	43.39	45.73	49.35	CNIH4	0.33487	4.06431e-18	3.11306e-18
374378	3.24	3.15	3.25	5.32	5.08	5.3	GALNT18	0.705129	2.39735e-15	2.05315e-15
726	8.05	7.52	7.02	11.16	10.43	11.32	CAPN5	0.543563	4.34665e-33	2.11274e-33
1909	13.37	13.15	12.1	29.08	28.83	28.73	EDNRA	1.16534	3.34103e-284	1.21383e-285
22905	8.05	9.19	8.88	12.8	12.01	12.56	EPN2	0.526846	1.72516e-37	7.56689e-38
643988	8.87	7.74	9.4	11.19	11.61	11.62	FNDC10	0.404996	8.95491e-11	9.47914e-11
6323	0.53	0.46	0.56	3.34	2.93	2.68	SCN1A	2.51945	1.20085e-173	8.74679e-175
79873	0.39	0.19	0.39	1.27	0.87	1.46	NUDT18	1.88364	1.68965e-10	1.81569e-10
51744	0.03	0.08	0.03	0.24	0.23	0.34	CD244	2.74217	1.07077e-06	1.45695e-06
284467	0.28	0.28	0.33	1.35	1.29	1.12	FAM19A3	2.0858	4.23631e-09	4.92362e-09
5141	1.87	1.53	1.47	4.5	4.8	4.78	PDE4A	1.55395	3.81857e-84	7.20603e-85
10362	34.11	31.67	32.51	60.39	66.56	64.93	HMG20B	0.965838	5.46581e-179	3.82698e-180
4804	26.07	25.09	23.14	30.16	30.6	33.25	NGFR	0.340042	6.10235e-31	3.14585e-31
9636	5.46	7.34	4.99	12.32	14.41	16.76	ISG15	1.28874	1.62824e-28	8.94804e-29
84189	1.16	1.46	1.64	2.07	1.8	1.95	SLITRK6	0.451098	1.99152e-05	2.98409e-05
66000	1.49	1.08	1.2	4.13	4	3.51	TMEM108	1.62004	7.60942e-61	2.08686e-61
55240	0.96	0.79	0.62	1.08	1	1.27	STEAP3	0.508263	0.000363074	0.000609214
57198	11.12	10.65	12	16.08	15.55	15.66	ATP8B2	0.498763	1.15644e-51	3.78541e-52
258	0.06	0.03	0.03	0.32	0.38	0.26	AMBN	3.0641	2.7346e-07	3.57085e-07
10098	12.29	13.74	11.79	21.65	19.28	20.42	TSPAN5	0.697696	2.50359e-72	5.65618e-73
59351	0.41	0.38	0.35	0.53	0.78	0.34	PBOV1	0.538218	0.0208598	0.0441178
2104	0.88	0.89	0.9	4.68	4.37	4.11	ESRRG	2.30297	6.51587e-149	5.79181e-150
55796	3.33	3.8	4.01	7.97	7.35	6.54	MBNL3	0.969517	1.08039e-149	9.5271e-151
2894	0.66	0.57	0.6	1.51	1.44	1.66	GRID1	1.33216	1.6883e-28	9.28406e-29
8644	0.19	0.42	0.21	3.75	2.54	3.18	AKR1C3	3.5628	1.22201e-39	5.08194e-40
2526	1.85	1.72	2.13	2.85	2.9	2.82	FUT4	0.5886	9.38324e-15	8.22803e-15
972	18.69	14.03	13.63	62.22	68.82	66.67	CD74	2.09015	0	0
150684	25.92	25.09	24.93	32.47	36.39	40.17	COMMD1	0.524557	1.07852e-17	8.38081e-18
143098	1.79	2.09	1.96	2.68	2.51	2.65	MPP7	0.425267	2.81968e-07	3.68642e-07
5130	9.9	10.55	12.02	14.72	13.39	13.55	PCYT1A	0.360743	5.93751e-11	6.21703e-11
147166	3.07	3.94	2.67	4.53	3.39	4.91	TRIM16L	0.405738	7.77647e-05	0.000122598
200810	6.5	5.5	5.31	11.39	12.23	11.86	ALG1L	1.00986	4.20518e-20	2.97251e-20
3065	45.05	46.09	38.93	84.95	88.21	90.24	HDAC1	1.0183	0	0
57156	1.28	1.24	1.22	2.24	2.52	2.6	TMEM63C	0.975763	7.76688e-26	4.58747e-26
1345	93.68	99.46	94.22	132.1	139.11	140.36	COX6C	0.518557	8.10035e-75	1.7472e-75
758	0.37	0.67	0.72	1.01	0.68	0.98	MPPED1	0.604669	0.00231664	0.00424548
83876	0.5	0.47	0.55	1.04	0.87	1.06	MRO	0.965118	1.40991e-10	1.50687e-10
7867	23.25	19.94	21.96	34.85	34.41	36.59	MAPKAPK3	0.700568	1.17482e-93	1.95386e-94
91947	11.38	11.91	11.4	39.41	35.6	33.53	ARRDC4	1.64572	0	0
6936	8.27	8.65	8.59	11.69	11.5	11.79	GCFC2	0.456877	5.0368e-21	3.44399e-21
118427	4.52	5.09	4.11	12.15	13.04	12.07	OLFM3	1.42397	2.88819e-134	3.02059e-135
79783	2.42	3.56	2.62	5.05	4.73	4.27	SUGCT	0.690244	3.39817e-09	3.93452e-09
5367	0.46	0.6	0	1.68	0.98	1.35	PMCH	1.92169	8.93037e-07	1.20787e-06
119	14.83	14.43	16.92	26.1	25.09	25	ADD2	0.721206	6.92063e-110	9.21519e-111
64132	5.1	5.31	5.24	7.38	7.79	8.1	XYLT2	0.572451	1.22547e-21	8.21294e-22
54899	3.67	3.53	3.64	7.59	7.43	7.04	PXK	1.02628	3.75082e-44	1.42027e-44
29887	6.76	6.53	5.74	8.37	8.84	8.72	SNX10	0.446176	1.66019e-11	1.69355e-11
5441	56.02	47.12	43.87	68.13	68.77	74.79	POLR2L	0.52692	1.3293e-40	5.4156e-41
10966	5.74	3.93	5.64	9.39	8.35	8.58	RAB40B	0.782721	7.94564e-21	5.4778e-21
3912	21.75	20.01	20.71	29.22	29.1	26.99	LAMB1	0.450222	8.33794e-79	1.69404e-79
10908	8.38	6.81	7.26	10.4	10.7	10.49	PNPLA6	0.487062	7.71374e-27	4.44181e-27
51015	16.61	18.46	17.39	23.58	24.38	22.82	ISOC1	0.432241	4.19735e-21	2.86038e-21
116966	2.3	2.66	3.09	4.38	3.6	3.28	WDR17	0.481279	3.57799e-16	2.95197e-16
7186	7.24	8.48	6.96	9.12	9.66	9.67	TRAF2	0.327266	3.51349e-07	4.61519e-07
10346	2.68	2.43	3.14	6.25	5.85	5.99	TRIM22	1.13341	7.96003e-45	2.96918e-45
93550	2.49	2.59	2.72	4.02	4.37	3.32	ZFAND4	0.606714	9.87773e-13	9.5257e-13
100505385	0.94	0.35	0.52	1.55	1.16	1.34	IQCJ-SCHIP1	1.15828	2.59073e-09	2.97953e-09
5730	0.73	0.5	0.79	1.17	1.31	0.88	PTGDS	0.735913	0.0148857	0.0307082
138429	1	1.15	0.63	1.5	1.55	1.06	PIP5KL1	0.529901	0.0105451	0.0211643
1591	0.07	0.09	0.02	0.63	0.64	0.58	CYP24A1	3.35599	2.58088e-20	1.81115e-20
55902	7.56	7.23	6.72	9.35	9.13	10.02	ACSS2	0.402553	2.80426e-12	2.75575e-12
2023	711.04	736.37	654	1000.24	1043.58	1079.23	ENO1	0.571792	0	0
644943	0.57	0.65	0.56	1.39	1.51	1.36	RASSF10	1.26207	3.76914e-12	3.72921e-12
9788	8.23	7.38	8.61	13.82	13.06	12.6	MTSS1	0.709091	2.92135e-71	6.74943e-72
54913	6.12	5.45	5.24	14.81	16.05	15.02	RPP25	1.44978	1.67588e-121	1.97734e-122
1825	0.52	0.66	0.49	1.07	1.08	0.93	DSC3	0.888221	6.82401e-14	6.22217e-14
90625	0.64	0.53	0.64	4.84	5.05	5.51	ERVH48-1	3.08442	3.00373e-103	4.37045e-104
1959	2.31	1.94	2.43	2.64	3.03	3.37	EGR2	0.46255	5.36237e-06	7.68408e-06
4861	1.73	1.47	1.23	2.94	3.61	3.84	NPAS1	1.43936	2.57043e-22	1.68322e-22
256714	1.59	1.56	1.57	2.41	2.42	2.45	MAP7D2	0.618995	6.89057e-10	7.67675e-10
80045	0.42	0.67	0.62	0.95	0.89	1.15	GPR157	0.808202	0.00476207	0.0090873
55321	1.15	1.67	1.31	5.67	6.6	7.62	TMEM74B	2.29272	1.44543e-66	3.57655e-67
55357	0.96	1.01	0.87	1.15	1.23	1.49	TBC1D2	0.365634	0.00898043	0.0178371
389541	53	54.48	53.6	70.14	70.52	72.38	LAMTOR4	0.399538	1.29461e-17	1.0101e-17
26253	0.4	0.59	0.36	1.17	1.06	0.72	CLEC4E	1.13117	1.59574e-06	2.19574e-06
126669	0.28	0.32	0.43	0.97	1.1	1.04	SHE	1.57889	2.27142e-26	1.32278e-26
196446	0.09	0.06	0.07	0.27	0.19	0.26	MYRFL	1.68267	8.73276e-05	0.000138322
286046	0.67	0.4	0.65	0.88	1.3	1.1	XKR6	0.932649	1.40486e-08	1.68482e-08
55561	0.59	0.69	0.48	1.24	1.33	1.3	CDC42BPG	1.13518	1.68056e-16	1.36755e-16
100126447	34.05	23.44	32.25	63.65	68.91	59.67	LOC100126447	1.10034	3.72455e-89	6.50966e-90
3678	15.22	13.54	13.11	18.02	19.78	17.74	ITGA5	0.408389	3.99716e-32	2.00067e-32
24141	4.05	4.19	4.26	6.04	7.14	6.7	LAMP5	0.674795	1.24456e-14	1.09748e-14
23308	0.46	0.39	0.35	0.82	1.04	1.02	ICOSLG	1.24559	5.68511e-09	6.66062e-09
144568	0.24	0.23	0.08	0.43	0.51	0.65	A2ML1	1.76604	5.7294e-13	5.47166e-13
441282	1.13	1.6	1.3	2.74	2.94	3.09	AKR1B15	1.12258	2.40516e-12	2.35466e-12
30827	15.83	14.7	14.95	18.28	18.54	20.8	CXXC1	0.34201	2.19931e-17	1.7315e-17
57126	0.08	0.08	0.05	0.19	0.13	0.21	CD177	1.34163	0.0096954	0.0193495
2992	20.32	20.19	19.62	34.11	37.64	40	GYG1	0.888781	3.10973e-115	3.90494e-116
2639	7.8	8.36	9.16	9.76	11.02	11.84	GCDH	0.375125	2.20167e-08	2.66954e-08
29109	4.23	4.43	3.93	6.18	7.13	6.5	FHOD1	0.655533	5.4869e-25	3.32016e-25
51257	7.89	6.26	6.9	10.72	11.39	10.3	2019-03-02	0.586097	1.30451e-14	1.15288e-14
7511	36.16	37.04	36.73	57.76	61.09	60.33	XPNPEP1	0.714367	3.1165e-158	2.56682e-159
25979	7.45	7.74	6.46	9.87	8.84	10.04	DHRS7B	0.398869	4.03335e-08	4.9737e-08
1329	180.46	212.92	190.56	268.9	278.85	285.47	COX5B	0.512862	1.69456e-81	3.29643e-82
811	281.17	264.72	263.49	346.77	349.96	364.79	CALR	0.391851	8.6438e-243	4.03982e-244
5095	15.34	14.87	13.53	21.23	20.19	21.09	PCCA	0.517738	4.42939e-33	2.15374e-33
1378	0.05	0.05	0.01	0.12	0.08	0.03	CR1	1.08692	0.00509982	0.00977228
79290	0.17	0.14	0.08	0.2	0.43	0.14	OR13A1	0.967239	0.0175395	0.036585
100113407	4.56	4.94	4.98	7.58	7.03	6.36	TMEM170B	0.533487	7.58428e-39	3.21826e-39
1311	0.02	0.05	0	0.53	0.65	0.46	COMP	4.52221	6.78406e-17	5.44274e-17
2491	6.11	7.37	7.15	9.19	9.27	7.96	CENPI	0.359918	3.01409e-10	3.28835e-10
199870	4.91	4.84	4.29	5.78	6.54	6.28	FAM76A	0.412659	6.28202e-10	6.98104e-10
10314	23.63	26.32	26.8	36.47	34.02	31.92	LANCL1	0.414498	2.79024e-63	7.31751e-64
3105	45.7	43.54	42.12	117.83	123.52	126.7	HLA-A	1.48691	0	0
2530	11.24	11.55	10.8	14.69	15.54	14.39	FUT8	0.411863	6.9731e-32	3.50741e-32
80863	0.89	0.91	0.85	1.12	1.51	1.64	PRRT1	0.685287	0.000264997	0.000438244
1512	3.67	3.96	2.94	6.54	5.43	6.57	CTSH	0.811827	5.66743e-14	5.1536e-14
10678	7.04	8.21	7.51	17.01	17.66	15.45	B3GNT2	1.14507	1.07392e-108	1.44703e-109
84256	4.46	4.07	3.88	5.7	5.78	5.84	FLYWCH1	0.336003	2.02169e-08	2.44561e-08
54884	4.82	5.28	4.81	7.17	7.51	7.58	RETSAT	0.578406	1.1911e-19	8.57916e-20
8425	21.66	19.97	20.42	27.15	27.02	28.22	LTBP4	0.406978	1.49716e-55	4.51254e-56
103344718	12.08	12.44	10.75	13.32	12.65	20.14	HOTS	0.387039	1.64734e-22	1.07206e-22
9833	19.64	19.52	19.86	32.69	31.18	31.91	MELK	0.683211	1.21605e-74	2.63581e-75
80024	1.42	1.3	1.57	3.88	4.41	4.46	SLC8B1	1.55515	1.44272e-54	4.46041e-55
1188	1.34	1.27	1.14	1.91	1.75	1.67	CLCNKB	0.516093	0.000659218	0.00113542
54805	3.25	2.13	3.25	5.77	5.49	5.16	CNNM2	0.920407	9.94234e-37	4.44331e-37
374569	0.12	0.15	0.24	1.88	2.32	1.93	ASPG	3.59758	3.16596e-41	1.27753e-41
2717	14.88	15.7	13.44	20.67	22.33	23.74	GLA	0.600553	7.46954e-26	4.40922e-26
771	1.96	1.97	1.67	3.13	3.05	2.66	CA12	0.654346	1.0135e-12	9.77736e-13
221908	11.38	11.12	10.3	13.07	16.9	17.84	PPP1R35	0.54377	6.43013e-11	6.74758e-11
340146	0.02	0.07	0.07	0.2	0.15	0.17	SLC35D3	1.60467	0.00329633	0.00616994
3643	2.34	2.2	2.19	3.07	3.01	2.9	INSR	0.416007	6.58615e-13	6.29917e-13
2555	0.12	0.16	0.14	0.3	0.24	0.33	GABRA2	1.02166	1.75917e-06	2.42961e-06
149095	0.34	0.26	0.44	0.69	0.45	0.5	DCST1	0.651974	0.0119062	0.0241292
963	0.09	0.07	0	0.19	0.38	0.35	CD53	2.54327	7.19554e-05	0.000113109
56605	1.19	1.19	1.14	2.32	2.12	1.97	ERO1B	0.870843	6.49353e-18	5.01152e-18
112724	2.73	2.64	3.04	3.21	4.13	3.17	RDH13	0.324937	0.00284497	0.00527744
55633	4.69	4.92	5.14	6.96	6.61	7.49	TBC1D22B	0.514502	2.41854e-16	1.98258e-16
5627	10.1	11.41	9.79	15.91	15.99	15.28	PROS1	0.591911	1.38675e-44	5.1972e-45
113451	2.09	1.37	1.63	2.58	2.49	3.67	AZIN2	0.65225	2.5249e-06	3.52769e-06
2697	140.12	141.26	136.92	192.25	184.7	182.79	GJA1	0.420508	1.36835e-241	6.44349e-243
8266	8.64	9.2	9.05	10.76	12.46	12.17	UBL4A	0.396802	6.00043e-12	5.99401e-12
54808	13.6	15.57	13.99	25.39	23.51	23.12	DYM	0.738534	3.81203e-72	8.62571e-73
55656	22.72	24.73	24.44	31.49	31.91	30.17	INTS8	0.380368	1.73807e-37	7.62658e-38
23231	7.59	7.69	8.78	21.45	21.3	19.96	SEL1L3	1.3876	4.99975e-297	1.65774e-298
55068	2.5	2.32	2.77	3.26	3.79	3.99	ENOX1	0.527544	5.52868e-08	6.87616e-08
26056	1.66	1.65	1.52	4.29	4.21	4.82	RAB11FIP5	1.46384	3.32524e-68	8.06962e-69
283	1.23	1	0.9	1.67	2.4	3.07	ANG	1.39941	9.44043e-09	1.12202e-08
115123	0.36	0.25	0.24	0.41	0.63	0.59	2019-03-03	0.94695	1.40005e-05	2.07314e-05
79033	62.56	57.08	60.48	83.85	91.18	95.28	ERI3	0.611972	9.74277e-104	1.40899e-104
63928	1.65	1.12	1.5	2.28	2.32	2.15	CHP2	0.661882	1.27485e-06	1.74363e-06
7040	2.66	2.58	2.1	4.97	5.7	4.58	TGFB1	1.05734	2.67139e-30	1.40023e-30
100534012	0	0	0	0	0.28	0	TNFAIP8L2-SCNM1	4.18963	0.00154924	0.00278203
23075	6.24	6.41	5.98	12.68	12.08	12.13	SWAP70	0.987037	3.94583e-112	5.12186e-113
4745	0.51	0.46	0.4	1.41	1.4	1.86	NELL1	1.76817	4.73653e-24	2.94713e-24
26232	9.84	9.28	8.81	26.46	29.28	26.57	FBXO2	1.55956	1.12026e-177	7.92272e-179
201475	14.06	14.09	12.55	17.83	18.79	18.11	RAB12	0.427664	6.23917e-18	4.81191e-18
9420	1.62	1.55	1.65	2.44	2.37	2.14	CYP7B1	0.526282	5.62673e-12	5.61376e-12
285313	0.14	0.18	0.26	0.39	0.6	0.39	IGSF10	1.0833	2.18286e-07	2.8296e-07
63894	11.91	11.86	12.45	15.9	16.68	15.82	VIPAS39	0.418256	1.77016e-18	1.33182e-18
4982	0.6	0.59	0.67	1.57	1.29	1.41	TNFRSF11B	1.19177	5.17393e-10	5.72227e-10
3229	0	0.02	0	0.12	0.12	0.05	HOXC13	3.60467	0.000588383	0.00100781
152007	12.7	12.33	11.38	19.2	17.64	19.44	GLIPR2	0.635464	7.98348e-34	3.81851e-34
6505	1.06	0.94	0.67	5.48	5.72	6.13	SLC1A1	2.69804	2.12271e-166	1.62103e-167
339416	1.41	1.32	1.19	2.09	1.95	2.07	ANKRD45	0.639444	2.18444e-06	3.0366e-06
2046	0.54	0.34	0.51	0.98	1.05	1.02	EPHA8	0.987526	1.70825e-06	2.35687e-06
91522	6.28	6.39	6.16	10.31	10.1	10.75	COL23A1	0.727288	1.45925e-36	6.53952e-37
80303	8.21	7.27	6.48	21.43	23.21	22.85	EFHD1	1.63518	4.35197e-161	3.47692e-162
441061	0.43	0.5	0.78	1.3	1.41	1.65	2019-03-11	1.35469	2.34234e-08	2.84486e-08
84000	0.05	0.09	0.05	0.19	0.21	0.17	TMPRSS13	1.55576	0.000941395	0.00165116
27133	0.12	0.11	0.08	0.28	0.16	0.22	KCNH5	1.12404	0.00158563	0.00284991
9369	1.28	1.17	1.1	3.67	3.6	3.45	NRXN3	1.58723	2.74821e-133	2.92751e-134
100526772	0	0	0	0	0	0.26	TMEM110-MUSTN1	3.70228	0.00769236	0.0151444
80329	1.66	1.31	1.34	1.68	2.18	1.95	ULBP1	0.336527	0.00411333	0.00779637
25940	20.38	17.2	18.47	24.74	26.53	27.94	FAM98A	0.502616	1.10819e-43	4.23923e-44
115290	9.17	8.29	8.15	12.13	13.65	14.73	FBXO17	0.670259	3.91253e-30	2.06043e-30
342184	1.07	0.99	1.16	4.78	4.24	3.65	FMN1	1.97426	9.56194e-286	3.40651e-287
10525	45.83	45.29	46.25	56.58	58.17	58.23	HYOU1	0.332789	8.75294e-71	2.05005e-71
64753	6.2	6.6	7.35	9.29	8.82	8.13	CCDC136	0.442442	7.7316e-16	6.48656e-16
8174	0.33	0.46	0.11	0.71	0.43	0.81	MADCAM1	1.2747	0.000226827	0.0003728
79654	8.97	7.67	8.52	15.55	17.16	16.67	HECTD3	0.973783	5.46111e-109	7.32954e-110
54458	50.32	49.51	46.06	60.06	61.77	61.42	PRR13	0.327757	6.39092e-21	4.38792e-21
440574	13.19	12.2	11.8	14.68	16.62	18.59	MINOS1	0.426058	1.61159e-27	9.08393e-28
51043	1.83	1.38	1.57	4.68	4.37	5.24	ZBTB7B	1.58136	2.2628e-71	5.21596e-72
1746	0.46	0.58	0.53	0.93	0.87	0.49	DLX2	0.541243	0.0110442	0.0222304
8738	5.45	5.05	4.6	8.12	7.65	9.62	CRADD	0.753812	2.96998e-13	2.79762e-13
6920	0.47	0.44	0.51	1.03	1.11	1.16	TCEA3	1.22089	1.30919e-06	1.7929e-06
29906	1.12	0.68	0.71	2.18	2.57	2.82	ST8SIA5	1.59635	3.00324e-28	1.6658e-28
2810	0.44	0.57	0.4	1.54	2.16	2.15	SFN	2.04223	1.15304e-15	9.72443e-16
123606	4.34	4.77	5.06	6.49	5.98	5.41	NIPA1	0.336124	5.05799e-12	5.03474e-12
80759	2.74	1.88	2.27	3.95	4.41	5.19	KHDC1	0.982668	7.48249e-13	7.16964e-13
9468	2.86	2.64	2.91	4.97	5.38	5.08	PCYT1B	0.879223	3.61823e-45	1.33943e-45
6542	2.77	3.14	3.54	4.65	4.24	3.67	SLC7A2	0.410323	4.28796e-14	3.87272e-14
64900	1.84	1.57	1.4	2.26	2.33	2.7	LPIN3	0.600132	3.89788e-10	4.28074e-10
1200	24.51	20.84	22.88	31.59	30.07	29.63	TPP1	0.420815	1.82201e-45	6.70633e-46
8406	1.72	1.52	1.47	7.02	6.94	6.51	SRPX	2.11829	4.67515e-75	1.00593e-75
51310	26.82	26.22	26.45	32.59	33.95	35.06	SLC22A17	0.35263	1.17767e-24	7.19055e-25
84141	0.63	1.06	1.04	2.56	2.07	2.32	EVA1A	1.34495	1.16502e-14	1.02611e-14
1371	10.29	9.47	8.85	15.12	16.32	14.98	CPOX	0.699265	1.39522e-44	5.23138e-45
285368	4.42	3.92	4.22	5.76	5.68	5.37	PRRT3	0.495893	2.07503e-13	1.93631e-13
1236	0.16	0.3	0.19	0.53	0.55	0.61	CCR7	1.36548	2.30831e-05	3.47504e-05
5493	1.42	1.35	1.31	1.84	1.71	1.88	PPL	0.414057	3.73626e-06	5.29133e-06
284217	16.79	15.97	17.89	26.29	26.22	25.71	LAMA1	0.627688	3.93116e-215	2.15622e-216
1005	2.06	2.42	2.9	4.72	3.94	3.71	CDH7	0.76733	5.95663e-21	4.08554e-21
10690	0.83	1.02	1.15	1.53	1.36	1.03	FUT9	0.382002	2.09194e-07	2.70658e-07
687	0.1	0.04	0.03	0.4	0.21	0.21	KLF9	2.20953	2.24774e-10	2.43483e-10
9229	2.73	2.42	2.75	4	3.86	3.81	DLGAP1	0.558418	5.91843e-16	4.93614e-16
112703	1.46	1.65	1.33	1.51	2.81	2.44	FAM71E1	0.621383	0.000606979	0.00104084
5692	178.61	176.33	160.13	211.04	232.18	239.46	PSMB4	0.407029	9.86343e-80	1.98136e-80
5872	62.61	55.38	53.19	72.64	72.63	86.23	RAB13	0.434338	5.76966e-42	2.28443e-42
826	143.08	126.02	126.16	165.12	178.89	181.58	CAPNS1	0.411554	7.98483e-89	1.40261e-89
339487	19.06	18.53	16.81	23.49	24.62	27.91	ZBTB8OS	0.482119	8.92278e-19	6.64243e-19
201164	0.89	0.67	1.07	0.94	1.25	1.36	PLD6	0.434682	0.00696725	0.0136247
158219	0.67	0.87	0.69	1.49	1.13	1.28	TTC39B	0.813703	2.65518e-07	3.46527e-07
84279	11.52	9.39	9.72	13.79	16.89	17.31	PRADC1	0.649161	5.96544e-18	4.59764e-18
56062	4.6	5.55	5.09	10.06	9.29	7.94	KLHL4	0.955923	3.94837e-76	8.32838e-77
2788	1.76	1.56	1.67	2.8	2.41	2.72	GNG7	0.673071	1.8231e-12	1.7755e-12
64798	0.74	0.77	0.76	2.82	2.18	2.72	DEPTOR	1.76935	3.80002e-32	1.89865e-32
6405	5.68	5.33	4.4	7.08	6.78	7.18	SEMA3F	0.454141	5.4559e-13	5.20373e-13
128553	3.18	3.4	3.34	5.6	5.32	4.89	TSHZ2	0.686566	6.23152e-65	1.59028e-65
79158	6.01	6.58	6.74	8.45	8.66	7.54	GNPTAB	0.350654	3.62161e-15	3.124e-15
727957	1.63	1.25	1.86	2.72	2.06	2.7	MROH1	0.602344	2.93734e-11	3.02744e-11
80000	28.01	28.94	37.01	46.51	39.42	32.16	GREB1L	0.32988	2.45947e-63	6.44573e-64
258010	13.01	15.82	13.11	17.06	19.29	18.08	SVIP	0.439435	5.47022e-24	3.41137e-24
1962	0.65	0.83	0.82	1.48	1.28	0.99	EHHADH	0.696086	1.45871e-06	2.00307e-06
221188	0.07	0.04	0.07	0.45	0.5	0.38	ADGRG5	2.94571	3.81264e-14	3.43738e-14
489	1.48	1.01	1.34	2.76	2.97	2.96	ATP2A3	1.18345	1.05288e-35	4.80013e-36
138199	4.66	4.93	4.23	6.59	6.4	6.11	CARNMT1	0.463714	8.16883e-15	7.13719e-15
622	2.43	2.52	2.3	3.21	3.29	3.66	BDH1	0.505739	2.49722e-08	3.03979e-08
2256	5.18	6.05	5.5	7.83	6.26	8.25	FGF11	0.403227	5.92316e-09	6.94892e-09
5768	12.97	12.85	12.87	23.97	27.36	26.7	QSOX1	1.02652	8.22709e-166	6.35524e-167
2057	2.18	2.44	2.53	7.37	7.74	8.88	EPOR	1.74654	3.15203e-88	5.59242e-89
100129654	0.05	0.05	0.12	0.51	0.58	0.32	TCF24	2.72413	1.81747e-10	1.95881e-10
23176	10.04	10.45	11.43	19.67	18.73	18.5	2019-09-08	0.847708	7.21362e-118	8.82926e-119
10567	61.06	64.3	57.58	69.19	75.59	87.02	RABAC1	0.341983	1.32565e-18	9.93411e-19
83468	1.97	1.59	1.64	2.49	2.88	2.22	GLT8D2	0.541659	3.23993e-05	4.94384e-05
2563	0.21	0.42	0.06	0.49	0.67	0.64	GABRD	1.37879	2.7075e-05	4.10226e-05
29941	4.72	5.28	4.7	6.75	7.62	8.09	PKN3	0.61139	3.70937e-22	2.43756e-22
255631	0.11	0.03	0.06	0.16	0.21	0.24	COL24A1	1.64774	3.86594e-07	5.09521e-07
56829	4.1	3.39	3.95	8.39	8.63	7.94	ZC3HAV1	1.17544	5.90139e-139	5.87009e-140
6517	1.66	1.55	1.51	2.35	2.93	2.91	SLC2A4	0.799761	8.31531e-13	7.9867e-13
57172	1.06	1.07	1.69	2.19	2.46	1.99	CAMK1G	0.800261	8.32864e-09	9.86499e-09
5139	3.02	3.11	3.3	5.63	5.3	4.84	PDE3A	0.718735	6.50229e-41	2.63873e-41
26504	5.13	4.6	5.05	6.66	5.99	6.21	CNNM4	0.353443	1.31536e-10	1.40396e-10
127833	2.82	2.88	3.55	4.33	4.22	4.62	SYT2	0.510714	3.46444e-21	2.35359e-21
8228	7.15	6.22	6.41	8.92	7.96	10.09	PNPLA4	0.451097	1.81072e-13	1.68359e-13
53637	0.35	0.44	0.38	1.75	2.04	1.89	S1PR5	2.27339	7.07033e-30	3.75209e-30
388284	0.84	0.64	0.74	2.02	1.82	1.87	C16orf86	1.36548	4.11509e-09	4.77983e-09
5525	5.54	6.92	5.63	11.95	11.77	12.18	PPP2R5A	0.962499	1.62267e-63	4.23262e-64
64397	13.49	12.8	14.34	19.03	17.65	16.57	ZNF106	0.392623	5.07994e-64	1.31701e-64
23428	21.36	16.5	17.74	32.14	32.02	31.25	SLC7A8	0.775437	3.37805e-161	2.69288e-162
11202	0.62	0.2	0.4	1.01	1.63	1.19	KLK8	1.64119	7.76601e-05	0.000122392
63901	4.28	4.22	4.31	7.29	7.06	7.38	FAM111A	0.770769	7.35176e-35	3.41781e-35
26575	1.74	1.96	2.05	3.44	2.81	2.89	RGS17	0.66719	8.36939e-06	1.21524e-05
57186	3.61	3.67	4.23	5.81	5.68	5.21	RALGAPA2	0.538043	1.71714e-35	7.8618e-36
8407	39.02	35.05	32.32	53.71	58.95	62.16	TAGLN2	0.719753	6.68927e-89	1.17267e-89
2323	0.17	0.49	0.33	1.08	1.22	1.02	FLT3LG	1.75667	5.97568e-07	7.98012e-07
3049	1.13	0.37	0.47	1.52	1.52	0.95	HBQ1	1.01971	0.0034396	0.00645569
9949	3.7	4.21	3.79	6.2	5.86	5.86	AMMECR1	0.608187	1.86325e-27	1.05189e-27
478	19.88	16.39	18.77	22.73	23.55	24.24	ATP1A3	0.353653	1.04156e-26	6.0105e-27
90576	1.97	1.6	1.71	2.31	1.97	2.3	ZNF799	0.350219	0.00248619	0.00457813
54033	1.65	2.07	1.65	3.05	2.53	2.64	RBM11	0.612531	4.7419e-06	6.77156e-06
28232	3.24	3.15	2.71	5.51	5.53	5.9	SLCO3A1	0.986447	6.76292e-53	2.15648e-53
5906	11.43	11.8	10.12	14.17	13.33	15.44	RAP1A	0.366673	1.68439e-24	1.03261e-24
154091	1.23	1.44	1.4	3.65	3.93	3.33	SLC2A12	1.41952	1.46977e-68	3.54607e-69
91523	1.14	0.82	0.53	1.59	1.62	1.91	PCED1B	1.03912	2.68443e-08	3.27288e-08
9262	2.96	3.15	2.83	7.38	6.74	6.48	STK17B	1.20371	1.16417e-94	1.91152e-95
4685	0.46	0.68	0.64	3.75	3.47	3.03	NCAM2	2.52719	8.0744e-123	9.39865e-124
100127983	4.14	4.73	4.49	10.37	10.84	10.58	C8orf88	1.25036	5.33029e-31	2.74032e-31
91409	6.9	7.12	7.58	13.98	11.99	15.03	CCDC74B	0.93713	1.62375e-33	7.81797e-34
138255	2.89	2.78	3.81	6.58	6.38	6.36	C9orf135	1.03068	5.62955e-12	5.61756e-12
84803	0.22	0.11	0.2	0.32	0.35	0.28	GPAT3	0.861008	0.00846667	0.0167614
54715	8.8	6.9	8.17	10.28	10.72	10.29	RBFOX1	0.3522	6.21827e-14	5.66327e-14
55093	11.69	13.75	11.52	17.22	15.62	17.68	WDYHV1	0.455545	8.35251e-14	7.64091e-14
10406	6.42	4.73	4.77	21.47	27.05	29.69	WFDC2	2.29779	1.54221e-90	2.66279e-91
84326	27.05	26.81	26.75	32.86	34.07	33.36	METTL26	0.326224	2.72555e-08	3.32542e-08
128077	4.77	4.84	4.59	5.82	6.32	6.4	LIX1L	0.384114	3.62545e-10	3.9726e-10
6618	10.78	9.9	8.92	12.56	13.11	13.42	SNAPC2	0.402049	3.44993e-09	3.99627e-09
5017	0.14	0.13	0.08	0.23	0.19	0.23	OVOL1	0.937244	0.0110869	0.0223221
6819	1.08	0.9	0.88	3.97	4.1	4.2	SULT1C2	2.09442	1.55237e-66	3.84392e-67
5966	1.74	1.58	2.45	3.18	2.25	1.89	REL	0.348955	3.79447e-07	4.997e-07
84966	2.53	1.97	1.98	3.69	3.49	3.25	IGSF21	0.686883	2.29519e-08	2.78576e-08
3038	1.62	1.42	1.53	2.03	2.05	1.9	HAS3	0.395178	0.000120307	0.000192786
121355	0	0.07	0.07	1.87	2.53	2.08	GTSF1	5.46265	3.61733e-22	2.37643e-22
30845	4.75	4.35	4.53	6.61	7.01	6.61	EHD3	0.570866	2.00177e-20	1.39981e-20
1761	0	0.03	0.05	0.11	0.29	0.16	DMRT1	2.82706	6.06935e-05	9.46999e-05
55841	5.23	5.31	5.7	7.93	8.34	7.44	WWC3	0.546401	2.35237e-35	1.08199e-35
2861	1.23	1.12	0.83	1.46	1.38	1.58	GPR37	0.474085	0.000177122	0.000288109
92610	1.31	1.73	1.52	5.75	5.28	5.61	TIFA	1.86837	1.1167e-84	2.09354e-85
728116	1.12	1.21	1.14	2.27	2.33	2.16	ZBTB8B	0.962399	1.09711e-17	8.52909e-18
51179	0.08	0	0.04	0.16	0.24	0.24	HAO2	2.52221	0.000558457	0.000954486
55283	0.96	1.77	1.39	2.65	2.44	1.65	MCOLN3	0.687334	6.09499e-08	7.60521e-08
57406	6.08	5.03	5.07	8.32	8.14	8.7	ABHD6	0.644484	6.49904e-20	4.62377e-20
339665	1.79	1.53	1.49	2.21	2.2	2.09	SLC35E4	0.434624	0.000525943	0.000896133
284348	0.05	0.07	0.07	0.34	0.38	0.21	LYPD5	2.30511	1.4925e-06	2.05051e-06
375567	0.25	0.18	0.31	0.47	0.53	0.47	VWC2	0.982231	3.84838e-07	5.07139e-07
29089	41.67	45.59	42.61	58.18	61.24	65.56	UBE2T	0.510528	3.62266e-34	1.72122e-34
54852	0.42	0.32	0.55	1.15	1.27	0.99	PAQR5	1.40085	1.0363e-20	7.17906e-21
11170	0.35	0.48	0.29	1.49	1.57	1.48	FAM107A	1.99662	1.30329e-27	7.33233e-28
6691	0.24	0.49	0.49	1.5	2.05	2.72	SPINK2	2.4166	3.71015e-12	3.66757e-12
23409	1.38	1.37	1.08	2.15	2.38	2.38	SIRT4	0.853245	1.33709e-05	1.97732e-05
29767	3.03	2.92	3.79	4.75	4.59	3.91	TMOD2	0.44423	4.92863e-20	3.48998e-20
9633	0.77	0.64	0.66	1.31	1.36	1.5	TESMIN	1.02232	2.18578e-10	2.36539e-10
79734	18.17	18.4	19.23	22.92	23.18	25.34	KCTD17	0.390908	9.45917e-16	7.95595e-16
27241	3.95	4.38	4.1	6.55	6.82	6.38	BBS9	0.668872	1.14221e-26	6.59737e-27
5880	0.12	0.19	0.15	0.86	1.25	0.74	RAC2	2.62457	2.63861e-12	2.58879e-12
388115	0.14	0.12	0.14	0.32	0.4	0.23	C15orf52	1.25149	3.16257e-06	4.45543e-06
54948	30.55	27.37	27.18	33.59	37.03	38.82	MRPL16	0.363763	6.01038e-15	5.22801e-15
27352	15.92	16.6	14.73	21.72	24.23	24.84	SGSM3	0.580934	1.66521e-53	5.25109e-54
728833	3.45	4.09	3.61	6	5.05	7.01	FAM72D	0.674233	7.70256e-15	6.72301e-15
10058	4.63	4.31	4.34	6.34	5.34	5.64	ABCB6	0.383911	1.19934e-07	1.52486e-07
541468	1.47	1.23	1.81	1.98	1.87	2.11	LURAP1	0.403521	0.00601021	0.0116365
10675	4.24	3.99	5.4	6.86	7.02	7.64	CSPG5	0.659573	5.04579e-16	4.19498e-16
59084	0.44	0.41	0.55	1.8	1.6	1.42	ENPP5	1.78155	1.16282e-29	6.19135e-30
133022	3.77	3.44	4.42	4.93	5.37	5.43	TRAM1L1	0.436452	2.78923e-06	3.91126e-06
10553	2	2.24	3.19	7.24	6.31	7.82	HTATIP2	1.54218	5.89936e-38	2.55636e-38
55065	0.13	0.15	0.22	0.35	0.23	0.29	SLC52A1	0.775551	0.0229376	0.048941
55669	13.81	15.75	14.76	20.73	20.81	19.02	MFN1	0.45041	1.65296e-34	7.7837e-35
875	36.5	36.54	35.5	45.64	49.43	49.3	CBS	0.418121	5.0402e-52	1.63382e-52
55244	0.84	0.83	0.84	1.15	1.21	0.91	SLC47A1	0.381218	0.00914179	0.0181737
5544	0.16	0.22	0.16	1.05	0.88	0.82	PRB3	2.34163	4.62589e-08	5.72395e-08
23746	0.96	0.71	0.43	1.11	1.42	1.2	AIPL1	0.859877	1.19211e-06	1.62709e-06
283578	4.78	5.15	5.57	7.82	7.08	6.67	TMED8	0.477514	1.37402e-30	7.15111e-31
4811	15.92	12.65	14.9	38.24	38.21	34.37	NID1	1.35154	0	0
6867	4	4.44	4.35	9.76	8.97	8.52	TACC1	1.08695	3.55705e-146	3.26843e-147
3939	184.24	191.67	158.82	422.27	406.15	445.83	LDHA	1.2439	0	0
84502	4.72	5.06	4.98	15.59	15.43	16.4	JPH4	1.68372	1.2436e-287	4.38655e-289
9066	8.6	7.26	7.91	12.44	11.78	12.3	SYT7	0.622467	5.20221e-65	1.32577e-65
93611	8.3	7.6	7.3	10.6	11.87	10.93	FBXO44	0.549634	1.06187e-23	6.68201e-24
1033	27.66	28.93	22.48	49.37	45.94	50.58	CDKN3	0.8624	7.77244e-63	2.05206e-63
4059	9.58	9.19	7.85	12.98	13.78	13.46	BCAM	0.570174	1.17047e-25	6.95463e-26
57608	2.88	3.14	3.06	4.32	3.75	3.79	KIAA1462	0.384705	1.97978e-14	1.76397e-14
116496	0.42	0.4	0.36	0.58	0.57	0.57	FAM129A	0.538962	0.000345245	0.000577776
29937	18.23	20.18	16.29	24.02	26.27	26.65	NENF	0.492366	3.43353e-15	2.95873e-15
9351	2.02	1.93	1.69	3.84	4.18	3.61	SLC9A3R2	1.03002	4.51863e-18	3.46743e-18
7052	1.1	1.05	1.18	1.51	1.39	1.41	TGM2	0.497335	1.11017e-05	1.62842e-05
10460	39.71	38.61	39.06	47.99	50.54	50.91	TACC3	0.348942	3.18636e-42	1.25654e-42
54986	1.3	1.38	1.56	1.86	1.76	1.99	ULK4	0.404792	5.7198e-05	8.89433e-05
666	4.24	4.3	3.06	8.79	9.23	8.99	BOK	1.21849	1.97839e-63	5.17795e-64
114783	1.49	1.2	1.56	2.76	2.64	2.43	LMTK3	0.882203	1.64386e-21	1.10691e-21
4938	0.03	0.03	0.04	0.51	0.42	0.47	OAS1	3.7923	5.43215e-10	6.01458e-10
22885	0.13	0.17	0.29	1.22	1.07	1.22	ABLIM3	2.61052	2.35869e-37	1.03706e-37
80332	0.78	0.75	0.48	3.19	3.62	4.09	ADAM33	2.44775	1.72859e-104	2.47244e-105
8968	0	0.13	0.27	0.27	0.54	0.68	HIST1H3F	1.87982	0.0131349	0.0268417
55847	9.83	11.26	11.94	14.1	14.93	12.96	CISD1	0.346238	5.35355e-10	5.92471e-10
353376	0.59	0	0.18	0.46	0.94	0.86	TICAM2	1.55103	1.07902e-10	1.14732e-10
3384	0	0	0	0.15	0	0.29	ICAM2	4.14403	0.00183999	0.0033353
201562	8.49	9.17	9.62	13.47	12.37	12.14	HACD2	0.48743	2.68681e-30	1.40925e-30
2686	12.27	10.49	12.62	14.1	14.56	15.96	GGT7	0.336203	3.69555e-12	3.65248e-12
8802	34.96	37.02	31.72	41.82	41.55	48.19	SUCLG1	0.343532	1.94093e-19	1.40827e-19
4916	3.92	3.27	3.4	9.61	9.3	9.15	NTRK3	1.40036	1.49829e-112	1.93164e-113
6591	16.51	16.31	13.29	24.6	24.26	23.83	SNAI2	0.656825	4.83758e-48	1.68759e-48
643965	0.64	0.76	0.76	2.06	2.82	3.34	TMEM88B	1.93224	4.33035e-08	5.35216e-08
284422	0.73	1.12	0.53	3.91	4.22	4.76	SMIM24	2.43474	2.50343e-27	1.41948e-27
10178	0.14	0.13	0.26	0.7	0.57	0.7	TENM1	1.89529	6.56314e-44	2.50021e-44
196410	0.51	0.35	0.46	0.83	0.78	0.82	METTL7B	0.88644	0.00179145	0.00324037
51115	15.86	19.05	16.86	27.94	25.15	25.32	RMDN1	0.49434	3.18847e-34	1.51211e-34
342035	0.86	0.94	0.77	2.11	1.92	2.16	GLDN	1.24993	2.55736e-27	1.45051e-27
6347	3.21	4.2	1.84	4.47	4.68	4.44	CCL2	0.554043	0.000769343	0.00133433
2354	1.73	1.49	1.6	5.23	4.89	5.64	FOSB	1.71835	3.92842e-87	7.09463e-88
219844	3.65	3.94	3.95	4.95	5.46	5.48	HYLS1	0.458816	2.45875e-06	3.43224e-06
1421	0.42	0.25	0.67	0.85	1.7	0.6	CRYGD	1.22916	0.00164439	0.0029616
5100	31.46	32.87	33.49	52.76	55.17	50.89	PCDH8	0.706469	9.30766e-220	4.8918e-221
5274	2.97	3.13	2.93	8.23	7.71	6.98	SERPINI1	1.3449	3.82952e-41	1.54665e-41
92840	6.62	5.56	4.84	9.25	9.66	10.17	REEP6	0.773996	8.67725e-20	6.20867e-20
9744	0.26	0.21	0.21	0.59	0.52	0.56	ACAP1	1.31147	1.01944e-05	1.49102e-05
54205	35.55	41.9	39.39	50.51	50.17	54.9	CYCS	0.413022	5.70359e-115	7.18221e-116
361	0.1	0.09	0.11	0.22	0.27	0.21	AQP4	1.2421	5.93105e-05	9.23956e-05
1984	274.34	269.81	249.99	394.56	394.53	431.41	EIF5A	0.628	0	0
5558	11.22	12.6	10.9	18.67	17.56	18.93	PRIM2	0.667118	2.3558e-41	9.46878e-42
307	2.11	1.98	1.93	2.84	3.18	2.79	ANXA4	0.514808	3.49461e-06	4.93616e-06
8630	0.88	0.86	0.91	0.96	1.25	1.5	HSD17B6	0.488093	0.013042	0.0266357
5320	4.41	2.51	2.19	134.32	144.65	131.49	PLA2G2A	5.52848	0	0
50624	0.54	0.69	0.62	1.76	1.17	1.07	CUZD1	1.10717	2.23032e-08	2.70546e-08
3455	7.68	8.21	8.36	12.28	11.57	11.79	IFNAR2	0.556063	2.44602e-18	1.85412e-18
55273	1.17	1.26	0.73	2.47	2.16	2.5	TMEM100	1.20474	1.62575e-12	1.57985e-12
552	0.16	0.14	0.09	0.31	0.22	0.22	AVPR1A	0.91084	8.08055e-05	0.000127677
64601	12.34	12.27	12.05	15.12	16.43	17.43	VPS16	0.41939	9.43869e-20	6.76182e-20
84062	9.48	8.68	9.15	19	23.21	20.72	DTNBP1	1.1997	1.09232e-76	2.29248e-77
1350	562.46	591.44	502.59	627.82	675.25	785.64	COX7C	0.334896	1.86155e-78	3.79857e-79
1240	0.07	0.08	0.03	1.34	1.54	1.47	CMKLR1	4.64906	4.07664e-91	6.99563e-92
64208	0.87	1.01	0.61	1.46	1.61	1.68	POPDC3	0.933976	1.57663e-06	2.16888e-06
51011	13.78	13.16	14.01	17.54	15.97	18.1	FAHD2A	0.334313	1.51169e-07	1.93744e-07
79582	20.09	19.6	18.96	24.82	23.25	26.47	SPAG16	0.330442	7.0165e-10	7.822e-10
4719	25.81	27.66	28.62	36.87	35.41	36.94	NDUFS1	0.415861	1.13803e-51	3.72114e-52
147699	0.59	0.51	0.34	2.55	2.81	3.27	PPM1N	2.58159	4.62386e-37	2.04442e-37
51191	1.25	1.52	1.41	3.41	3.12	3.46	HERC5	1.25675	1.8023e-33	8.684e-34
79180	13.43	13.08	13.93	19.44	20.63	23.11	EFHD2	0.644687	1.55924e-46	5.60439e-47
11037	3.89	4.31	4.2	7.44	7.3	6.52	STON1	0.78114	1.11179e-50	3.71767e-51
9965	1.53	1.19	1.09	3.57	4.11	4	FGF19	1.61494	1.07006e-34	5.00676e-35
79589	0.02	0.06	0.04	0.06	0.29	0.19	RNF128	2.13518	0.000134793	0.000216832
3932	0.48	0.47	0.34	0.73	0.72	0.96	LCK	0.888462	0.000355832	0.000596247
158866	2.57	2.83	2.87	4.13	4.12	4.01	ZDHHC15	0.468932	1.86251e-12	1.8165e-12
1730	3.25	3.13	3.73	5.91	6.09	5.62	DIAPH2	0.792872	5.60588e-33	2.7337e-33
100526740	3.66	0.81	0.47	1.7	2.4	2.41	ATP5J2-PTCD1	0.404543	3.15562e-06	4.44508e-06
389766	0.06	0	0	0.06	0.13	0.06	C9orf153	2.01971	0.0224078	0.0477196
283554	3.75	3.23	3.5	4.04	4.89	5.04	GPR137C	0.416128	6.05567e-09	7.11185e-09
8560	37.5	37.41	34.5	54.71	55.11	54.18	DEGS1	0.582557	1.02785e-85	1.90703e-86
4163	4.17	4.07	4.04	7.58	6.9	7	MCC	0.800723	2.81894e-78	5.77702e-79
79705	0.17	0.11	0.12	0.36	0.34	0.41	LRRK1	1.47169	1.4173e-11	1.44077e-11
644815	0.8	0.73	0.74	1.82	2.16	2.13	FAM83G	1.43042	1.98574e-21	1.34062e-21
892	29.93	34.28	31.89	39.19	42.04	41.87	CCNC	0.348255	3.304e-27	1.87807e-27
83943	3.78	5.03	4.99	5.16	7.06	5.13	IMMP2L	0.332864	0.00166089	0.00299307
9002	0.5	0.34	0.33	0.65	0.54	0.47	F2RL3	0.511131	0.0116415	0.0235331
1833	0	0	0	0.23	0.31	0.23	EPYC	5.34163	2.31744e-06	3.22803e-06
23336	1.06	0.85	1.18	3.67	3.47	3.31	SYNM	1.75252	3.67642e-113	4.68138e-114
221895	3.24	2.55	2.26	7.53	7.51	6.67	JAZF1	1.4327	1.21125e-78	2.46733e-79
51135	2.77	2.59	2.27	3.46	3.32	3.55	IRAK4	0.456405	1.96287e-08	2.37238e-08
51279	3.37	2.71	3.31	6.9	5.61	6.54	C1RL	1.03827	1.27523e-42	4.98392e-43
51065	64.99	66.66	59.04	81.74	88.72	105.33	RPS27L	0.532913	1.09058e-62	2.88316e-63
5125	2.47	2.36	2.79	5.87	5.71	5.12	PCSK5	1.10547	1.77028e-74	3.85272e-75
10791	8.74	9.34	9.41	12.15	14.31	15.2	VAMP5	0.600052	7.38855e-09	8.72672e-09
5471	24.05	25.02	25.31	34.29	33.77	30.06	PPAT	0.39974	1.43375e-46	5.13816e-47
2629	13.16	12.36	13.49	14.27	15.98	17.75	GBA	0.32868	4.5175e-11	4.69352e-11
26872	0.87	1.14	1.39	4.57	4.01	4.31	STEAP1	1.92063	5.64031e-30	2.98027e-30
10437	2.21	2.19	1.86	8.07	8.43	11.54	IFI30	2.16569	4.34939e-57	1.27412e-57
55510	0.04	0.04	0.04	0.73	0.9	0.79	DDX43	4.2161	1.90214e-25	1.13724e-25
5460	136.03	117.14	130.72	228.88	239.49	242.35	POU5F1	0.882823	0	0
27300	14.55	13.85	12.96	17.35	16.81	19.2	ZNF544	0.406612	5.9881e-26	3.521e-26
388588	1.96	1.66	2.23	3.46	3.56	2.61	SMIM1	0.704833	0.0029392	0.00546777
5333	9.37	8.56	8.62	16.92	17.56	19.29	PLCD1	1.01793	1.21681e-94	2.00224e-95
6620	1.53	1.31	0.95	2.7	2.67	2.64	SNCB	1.07245	8.55092e-10	9.58234e-10
149461	0.69	0.77	0.83	0.84	1.12	1	CLDN19	0.405336	0.0070034	0.013704
10295	17.42	16.31	15.5	25.09	26.57	27.25	BCKDK	0.685838	9.40075e-58	2.72734e-58
2593	19.71	18.1	18.29	36.9	39.98	40.9	GAMT	1.07897	1.90982e-99	2.9169e-100
2920	0.52	0.19	0.43	0.61	0.61	0.88	CXCL2	0.873894	0.00783687	0.0154593
81553	3.93	3.99	3.92	5.49	5.96	5.55	FAM49A	0.522916	6.86039e-18	5.29949e-18
1159	1.56	2.61	2.8	3.64	4.37	4.52	CKMT1B	0.84479	2.263e-13	2.11809e-13
8614	4.1	3.63	3.95	4.98	4.83	5.14	STC2	0.355233	1.23053e-09	1.39459e-09
9900	20.25	18.7	19.37	29.57	28.45	29.52	SV2A	0.579813	5.40573e-87	9.80074e-88
7942	0.34	0.2	0.31	3.25	3.29	4.2	TFEB	3.69919	3.70501e-83	7.05054e-84
83478	2.14	2.18	2.11	4.94	4.5	4.26	ARHGAP24	1.05548	2.44507e-41	9.8319e-42
55075	6.14	5.95	7.16	10.95	10.53	10.23	UACA	0.717583	1.42904e-79	2.87821e-80
32	1.14	0.92	1.12	1.74	1.54	1.47	ACACB	0.578521	1.98186e-12	1.93395e-12
5611	5.99	6.16	5.77	9.23	7.99	7.16	DNAJC3	0.445119	2.74118e-22	1.796e-22
66004	1.65	1.8	1.62	4.88	5.14	5.29	LYNX1	1.60586	1.58653e-95	2.56584e-96
6854	1.25	0.91	0.87	1.98	2.37	1.87	SYN2	1.00476	4.91761e-16	4.08582e-16
29785	3.59	2.62	2.78	6	6.55	6.02	CYP2S1	1.04772	5.97384e-35	2.76879e-35
2161	0.2	0.26	0.26	0.78	0.87	1.01	F12	1.89941	1.07215e-10	1.13983e-10
51666	0.18	0.14	0.2	0.3	0.3	0.36	ASB4	0.892659	0.00172025	0.00310764
1131	7.05	7.32	7.63	16.82	15.01	15.41	CHRM3	1.10303	4.73871e-97	7.51331e-98
3708	0.6	0.67	0.68	1.51	1.41	1.08	ITPR1	1.03448	1.35455e-28	7.42487e-29
976	0.93	0.74	0.7	2.73	2.94	3.45	ADGRE5	1.94914	8.69916e-53	2.77848e-53
375593	0	0	0	0.73	0	0.25	TRIM73	5.47783	7.55079e-07	1.01621e-06
11041	22.74	18.84	18.73	23.03	26.66	26.3	B4GAT1	0.334301	1.641e-15	1.39411e-15
9378	2.51	2.22	2.18	6.48	5.57	5.52	NRXN1	1.205	2.16006e-91	3.68005e-92
727897	0.01	0	0.01	0.02	0.02	0.03	MUC5B	1.89418	0.000941096	0.00165027
112817	1.47	0.92	1.3	1.89	1.25	1.47	HOGA1	0.351375	0.0191822	0.0403193
752014	6.8	6.29	6.53	8.87	7.88	10.04	CEMP1	0.450644	3.00954e-07	3.94048e-07
51643	15.16	16.12	13.4	19.54	19	20.79	TMBIM4	0.411323	4.63756e-16	3.84684e-16
338440	0.16	0.12	0.12	0.37	0.33	0.33	ANO9	1.34163	0.00013515	0.00021743
9404	1.77	1.86	1.39	2.37	2.09	2.38	LPXN	0.452022	0.00118063	0.00209408
53373	3.18	2.91	3.06	3.96	4.48	4.05	TPCN1	0.453473	3.92922e-12	3.88967e-12
11313	55.81	51.42	54.08	70.53	79.32	79.54	LYPLA2	0.508792	1.95762e-73	4.35711e-74
56648	0.95	1.13	1.12	1.63	1.75	1.52	EIF5A2	0.611347	5.62452e-09	6.58566e-09
2296	1.8	2.22	2.12	3.59	3.64	3.23	FOXC1	0.770578	3.02322e-16	2.48733e-16
56103	1.05	0.62	0.78	1.34	1.14	0.88	PCDHGB2	0.464068	0.000385805	0.000648513
94	0.11	0.16	0.19	0.22	0.4	0.36	ACVRL1	1.12024	9.13693e-05	0.000144997
6474	0.34	0.27	0.51	0.51	0.62	0.64	SHOX2	0.678459	0.00219439	0.00401255
84304	5.95	6.48	4.93	7.23	7.81	8.43	NUDT22	0.439331	2.68688e-05	4.0696e-05
23081	4.73	3.99	4.56	6.97	6.93	7.24	KDM4C	0.667466	8.19986e-31	4.2416e-31
80059	2.28	2.48	2.34	4.64	4.64	4.35	LRRTM4	0.947863	6.73824e-29	3.67925e-29
127396	3.17	2.74	3.18	4.45	4.2	4.6	ZNF684	0.544422	1.04024e-07	1.31634e-07
286077	6.86	6.48	6.03	9.97	9.5	9.2	FAM83H	0.566004	2.81216e-39	1.17941e-39
9236	5.72	5.98	7.07	13.23	11.36	11.93	CCPG1	1.01734	4.91586e-115	6.18159e-116
11140	87.49	84.7	84.07	124.36	127.89	134.44	CDC37	0.594095	2.7204e-166	2.08706e-167
91300	31.09	28.11	29.81	38.28	38.98	37.67	R3HDM4	0.369376	6.77659e-24	4.24279e-24
10087	11.62	12.16	12.47	16.81	15.24	14.45	COL4A3BP	0.363345	2.0836e-27	1.17959e-27
54443	21.52	23.01	24.35	31.56	30.4	28.21	ANLN	0.387992	4.64505e-52	1.50409e-52
152078	0.06	0	0	0	0.22	0.12	PQLC2L	2.60467	0.0215523	0.0457115
5790	0.92	1.17	0.72	1.73	1.66	1.86	PTPRCAP	0.897222	0.000464396	0.000787088
5330	0.94	0.87	0.95	2.6	2.66	2.52	PLCB2	1.45316	2.62267e-40	1.07449e-40
4835	41.86	38.71	38.43	106.15	110.54	117.24	NQO2	1.49043	0	0
3656	0.37	0.36	0.27	0.64	0.39	0.37	IRAK2	0.484052	0.0221101	0.0469884
729991	6.38	6.75	6.8	9.26	9.78	10.53	BORCS8	0.558892	1.89998e-11	1.94217e-11
60370	1.89	1.62	1.38	1.82	2.66	3.59	AVPI1	0.72677	9.1267e-06	1.32884e-05
26275	14.87	16.32	15.28	23.69	24.29	22.64	HIBCH	0.606539	7.60421e-38	3.30719e-38
2246	0.97	0.86	0.82	3.07	2.62	2.32	FGF1	1.5685	5.54848e-40	2.2908e-40
401399	2.79	2.89	2.56	3.4	3.49	3.57	PRRT4	0.361626	6.16435e-05	9.62692e-05
64699	0	0.17	0.06	0.28	0.19	0.21	TMPRSS3	1.55366	0.00203014	0.00369645
9721	0.59	0.67	1.04	2.83	3.27	2.98	GPRIN2	1.9837	2.14501e-30	1.12129e-30
84270	8.8	6.81	6.66	8.55	9.6	10.14	CARD19	0.356398	0.00031892	0.00053147
26240	0.99	0.53	0.81	1.29	1.46	1.61	FAM50B	0.906049	1.738e-05	2.59103e-05
401207	0.3	0.17	0.26	0.72	0.61	0.55	C5orf63	1.14124	8.75069e-09	1.03849e-08
8218	1.93	1.95	1.85	2.87	2.9	2.98	CLTCL1	0.607333	1.99158e-14	1.77484e-14
1004	39.84	35.88	35.64	47.55	46.83	46.46	CDH6	0.339469	8.00641e-112	1.04209e-112
401262	1.07	1.12	1.51	4.66	4.32	3.81	CRIP3	1.78944	7.96286e-20	5.6905e-20
341277	0.1	0.07	0.07	0.31	0.31	0.21	OVCH2	1.79731	0.000868704	0.00151646
285601	0	0	0.09	0.09	0.09	0.18	GPR150	2.01971	0.0224078	0.0477196
91754	13.13	13.75	14.4	19.98	19.84	19.15	NEK9	0.513933	1.3273e-73	2.94016e-74
389015	0.53	0.58	0.65	0.9	0.84	0.86	SLC9A4	0.548479	0.000530629	0.000904397
28954	0.07	0.07	0	0.64	0.6	0.32	REM1	3.47914	4.76627e-10	5.263e-10
4543	0.19	0.14	0.23	0.33	0.47	0.56	MTNR1A	1.29272	0.0033156	0.00620716
388650	3.27	3.77	3.65	7.39	5.71	7.39	FAM69A	1.16029	1.13272e-32	5.57365e-33
79990	4.64	4.8	4.74	6.34	6.46	6.37	PLEKHH3	0.435227	3.48511e-10	3.81391e-10
9553	54.28	56.16	43.34	66.56	62.44	73.53	MRPL33	0.418771	7.8359e-14	7.1614e-14
23546	0.12	0.12	0	0.18	0.18	0.41	SYNGR4	1.72015	0.0116558	0.0235724
137868	0.02	0.05	0	0.11	0.08	0.12	SGCZ	2.22916	4.11595e-06	5.84574e-06
831	15.45	15.72	16.45	34.93	33.7	31.91	CAST	1.08699	0	0
5507	2.91	2.54	2.31	6.11	5.73	5.87	PPP1R3C	1.19383	7.09571e-40	2.93711e-40
5983	33.55	40.01	36.21	48.2	50.75	49.37	RFC3	0.439471	5.28701e-53	1.68212e-53
302	117.6	127.36	106.5	268.9	278.52	279.42	ANXA2	1.23401	0	0
8438	12.88	12.48	13.18	15.62	15.97	18.23	RAD54L	0.367921	8.89077e-18	6.8883e-18
8996	1.3	1.29	1.32	1.69	1.97	2.86	NOL3	0.794197	3.57412e-06	5.0535e-06
84984	4.29	3.44	3.83	5.9	5.83	6.04	CEP19	0.620729	1.84177e-12	1.79432e-12
51533	1.49	1.87	1.82	2.19	2.68	2.05	PHF7	0.420244	0.00101894	0.00179435
1468	8.45	6.3	6.69	9.39	10	10.66	SLC25A10	0.485574	2.98712e-12	2.9402e-12
55734	9.64	9.05	9.31	13.02	15.03	14.08	ZFP64	0.420263	4.01638e-17	3.19465e-17
3235	0.03	0.12	0	0.13	0.19	0.19	HOXD9	1.69778	0.00657806	0.0128218
8787	0.75	0.28	1.07	1.99	1.48	1.76	RGS9	1.36424	1.99315e-13	1.85779e-13
4435	2.42	1.59	1.9	2.61	2.58	4.13	CITED1	0.734549	5.9549e-05	9.28092e-05
54869	2.21	2.31	2.13	2.7	3.13	3.19	EPS8L1	0.410966	0.000306217	0.00050933
253650	1.19	1.31	1.66	2.08	2.32	2.09	ANKRD18A	0.637118	1.48618e-09	1.69061e-09
1432	12.71	13.11	12.38	20.11	19.18	19.55	MAPK14	0.623578	7.81309e-73	1.74862e-73
10385	3.56	3.31	4.31	4.48	5.34	4.92	BTN2A2	0.381792	2.41176e-07	3.13695e-07
64064	0.26	0.29	0.23	0.56	0.65	0.33	OXCT2	0.989333	0.00267933	0.00495127
25769	0.2	0.25	0.15	0.28	0.29	0.27	SLC24A2	0.482748	0.00339994	0.00637646
8034	3.85	3.85	4.2	6	6.58	6.03	SLC25A16	0.679341	1.29534e-16	1.04905e-16
90025	7.81	7.72	6.38	10.72	11.16	11.43	UBE3D	0.608028	1.46914e-18	1.10327e-18
55699	33.91	32.4	31.73	44.75	47.24	43.93	IARS2	0.472014	1.91383e-82	3.67235e-83
5909	3.67	3.27	2.89	6.27	7.34	6.98	RAP1GAP	1.08035	1.10225e-50	3.68385e-51
2921	0.41	0.2	0.41	0.81	0.75	0.61	CXCL3	1.08597	0.00228788	0.00419037
435	6.19	6.59	5.69	8.65	9.92	9.82	ASL	0.616068	1.39195e-16	1.12852e-16
59283	1.03	0.9	0.91	2.73	2.44	3.1	CACNG8	1.54145	1.94615e-91	3.31219e-92
730098	3.93	3.67	3.05	6.75	5.66	6.43	LOC730098	0.792573	1.50333e-12	1.45797e-12
9047	0.85	0.38	1.09	1.41	1.2	1.1	SH2D2A	0.682671	0.00200273	0.00364514
100463487	1679.85	1623.44	1346.69	1980.46	2162.14	2074.96	MTRNR2L9	0.419641	0	0
9945	15.5	15.49	15.56	37.82	39.13	38.37	GFPT2	1.30929	0	0
201134	2.57	2.81	3.24	3.83	3.78	3.36	CEP112	0.348434	3.02506e-05	4.60476e-05
11022	5.23	5.2	5.43	7.08	7.13	7.09	TDRKH	0.454458	5.3035e-11	5.54382e-11
22949	46.69	45.5	45.46	64.68	66.88	69.82	PTGR1	0.55245	1.05241e-57	3.06254e-58
7386	81.17	83.22	74.56	96.46	104.6	98.2	UQCRFS1	0.325036	1.05236e-31	5.31742e-32
9577	23.8	24.06	24.29	30.65	31.45	32.77	BRE	0.375807	3.03388e-19	2.2184e-19
7036	0.47	0.5	0.56	1.3	0.96	0.7	TFR2	0.909523	1.21838e-05	1.79531e-05
148281	11.38	9.62	11.39	22.49	21.38	21.44	SYT6	1.01346	8.79599e-185	5.92597e-186
113277	1.33	1.25	0.67	1.7	1.41	1.32	TMEM106A	0.490217	0.000386417	0.000649677
57628	3.83	4.46	4.13	7.04	6.59	6.5	DPP10	0.704324	9.41745e-37	4.20541e-37
7170	147.62	138.44	145.88	187.67	195.75	189.78	TPM3	0.39324	5.98473e-224	3.05038e-225
26136	3.83	4.09	4.26	5.68	5.62	6.19	TES	0.522294	2.07785e-11	2.12766e-11
93185	12.29	11.97	10.45	20.14	22.13	22.56	IGSF8	0.889167	1.87104e-77	3.86742e-78
4694	88.07	80.75	71.07	107.39	109.44	117.78	NDUFA1	0.480833	5.7307e-29	3.11698e-29
1047	8.58	9.81	9.33	16.34	16.7	15.33	CLGN	0.804049	4.99703e-59	1.41096e-59
55766	2.09	2.37	2.4	6.51	6.06	6.35	H2AFJ	1.46436	1.11283e-81	2.16087e-82
388015	1.12	0.65	0.96	1.23	1.1	1.17	RTL1	0.359193	0.00469132	0.0089465
1124	6.23	5.33	6.29	8.95	9.68	8.94	CHN2	0.652125	3.1841e-27	1.80935e-27
59344	0.02	0.02	0.05	0.11	0.07	0.13	ALOXE3	1.78524	0.00415828	0.00788744
342865	3.32	4	4.41	6.13	5.13	5.72	VSTM2B	0.534279	5.18825e-06	7.42268e-06
653583	1.48	1	1.45	2.31	2.44	2.63	PHLDB3	0.90816	1.66601e-11	1.70007e-11
9641	0.68	0.58	0.73	1.21	1.4	1.31	IKBKE	1.00109	2.89113e-10	3.14859e-10
440335	0.19	0.4	0.36	0.84	0.51	0.7	SMIM22	1.09353	0.0179623	0.0375271
1050	0.13	0.55	0.31	0.66	0.54	0.45	CEBPA	0.717678	0.00408741	0.00774363
51110	8.39	7.91	9.53	12.86	12.64	14.03	LACTB2	0.614565	4.5191e-18	3.46859e-18
54491	2.11	2.12	1.83	3.71	3.24	2.86	FAM105A	0.695672	3.79053e-25	2.28432e-25
140738	2.01	1.98	1.75	3.88	3.89	3.61	TMEM37	0.988584	2.28998e-13	2.14375e-13
5577	10.28	10.48	10.69	14.94	13.99	14.78	PRKAR2B	0.475098	5.89235e-29	3.20698e-29
60680	4.19	4.15	4.44	6.37	6.73	6.28	CELF5	0.59328	1.79773e-23	1.13918e-23
2831	0	0	0.06	0.49	0.12	0.49	NPBWR1	4.18963	1.57542e-05	2.34004e-05
64098	0.02	0	0	0	0.1	0.02	PARVG	2.82706	0.0119397	0.0242055
3207	0.02	0	0.02	0.25	0.16	0.11	HOXA11	3.54327	4.2896e-06	6.1022e-06
2567	1.44	1.01	1.33	2.52	2.66	2.46	GABRG3	0.973902	1.73875e-10	1.8709e-10
84343	6.94	6.87	6.89	14.97	14.68	13.32	HPS3	1.05823	3.89824e-124	4.5032e-125
9692	13.53	14.57	12.82	21.66	21.2	19.56	KIAA0391	0.652093	6.67891e-52	2.16974e-52
9124	12.83	11.28	10	25.24	27.87	31.78	PDLIM1	1.31638	6.99879e-132	7.52947e-133
160	34.12	32.45	32.9	41.99	42.9	42.67	AP2A1	0.358704	9.04601e-46	3.30566e-46
1278	41.31	38.02	36.61	90.43	92.03	91.19	COL1A2	1.23954	0	0
23623	19.26	17.33	18.38	25.46	27.26	26.25	RUSC1	0.385449	8.27641e-27	4.76727e-27
23348	1.18	1.43	1.33	2.11	2.29	2.04	DOCK9	0.702007	2.70648e-18	2.05489e-18
3732	20.48	20.08	19.67	32.05	29.5	30.78	CD82	0.618034	2.03505e-44	7.65917e-45
8763	30.87	31.89	30.54	43.45	43.62	40.58	CD164	0.442347	2.62362e-61	7.13041e-62
64859	0.7	0.67	1.06	1.63	2.03	1.79	NABP1	1.19508	1.87894e-18	1.41731e-18
85417	0.2	0.31	0.3	0.79	0.6	0.59	CCNB3	1.42522	1.68057e-11	1.71552e-11
203427	1.16	1.2	0.8	2.52	2.81	2.32	SLC25A43	1.27292	1.12604e-19	8.10064e-20
89958	6.46	6.72	6.16	8.84	10	9.27	SAPCD2	0.539447	6.26852e-25	3.79865e-25
148479	15.84	15.49	16.11	21.39	21.32	19.55	PHF13	0.392554	6.51969e-29	3.55532e-29
2966	11.36	11.07	11.06	14.57	13.36	14.02	GTF2H2	0.324951	1.83235e-08	2.21043e-08
283820	18.12	19.84	19.99	27.08	27.51	27.4	NOMO2	0.497614	6.10753e-67	1.50155e-67
11014	42.52	39.42	38.32	51.16	52.25	49.71	KDELR2	0.348944	1.31532e-43	5.04315e-44
7133	1.72	1.43	1.58	2.13	2.82	2.55	TNFRSF1B	0.663974	2.92528e-10	3.18733e-10
5091	4	3.71	3.96	5.4	6.23	6.55	PC	0.639858	4.42031e-23	2.83302e-23
6776	0.93	0.48	0.65	0.96	0.93	0.74	STAT5A	0.358299	0.0114244	0.023056
10991	1.3	1.15	0.85	1.51	1.72	1.31	SLC38A3	0.460279	0.00216978	0.00396296
2199	6.81	7.77	6.14	18.41	18.09	19.29	FBLN2	1.42942	3.37034e-260	1.37903e-261
6710	0.44	0.5	0.46	0.92	0.95	1.08	SPTB	0.921022	2.70236e-16	2.2181e-16
22925	0.2	0.13	0.13	1.02	1.07	0.86	PLA2R1	2.65831	4.91057e-42	1.94255e-42
89866	0.5	0.71	0.77	2.03	2.37	1.77	SEC16B	1.64992	1.45182e-35	6.6368e-36
744	1.15	1.29	1.05	1.99	1.58	1.91	MPPED2	0.633358	6.94279e-06	1.00247e-05
205860	1.52	0.97	1.8	1.83	2.29	2.3	TRIML2	0.592494	0.000282332	0.000467908
221336	1.01	0.67	0.68	1.22	1.36	1.15	BEND6	0.682991	2.39789e-05	3.61667e-05
63973	1.64	1.45	1.81	2.89	2.55	2.55	NEUROG2	0.707762	3.11115e-08	3.81015e-08
9515	0.88	1.04	1.18	1.38	1.39	1.25	STXBP5L	0.372587	1.00918e-05	1.47567e-05
3958	3.61	3.63	3.42	4.61	4.89	6.02	LGALS3	0.542228	5.82508e-05	9.0642e-05
56913	4.16	4.38	3.64	6.02	5.53	5.73	C1GALT1	0.504291	3.4559e-22	2.26916e-22
26050	6.52	6.39	7.27	11.6	11.29	9.91	SLITRK5	0.700924	1.06895e-51	3.49335e-52
51702	0.24	0.33	0.37	1.19	0.96	1.21	PADI3	1.84784	9.08382e-19	6.76712e-19
55289	0.4	0.56	0.22	0.91	0.58	0.75	ACOXL	0.910477	0.000189249	0.000308803
64374	4.19	3.97	4.03	5.14	7.4	6.26	SIL1	0.626364	1.13469e-11	1.14868e-11
55652	2.76	2.59	2.81	5.83	6.24	5.75	SLC48A1	1.12763	8.51597e-43	3.32074e-43
6491	9.89	10.44	11.24	14.53	14.9	13.83	STIL	0.459235	2.2548e-36	1.01286e-36
83715	1.98	1.63	1.79	2.37	2.29	2.49	ESPN	0.40907	6.85344e-05	0.000107587
10043	12.72	13.59	13.19	16.06	17.31	17.74	TOM1	0.37171	8.30849e-15	7.26214e-15
51087	4	3.69	3.72	18.75	20.32	20.48	YBX2	2.38473	8.23409e-210	4.69061e-211
55612	0.72	0.67	0.72	1.85	1.98	1.61	FERMT1	1.36296	1.25997e-30	6.54643e-31
26090	17.44	18.45	16.59	23.57	26.43	27.19	ABHD12	0.57402	6.79465e-40	2.8089e-40
9314	0.76	0.78	0.85	1.15	1.06	1.02	KLF4	0.428669	0.00708915	0.0138818
58190	25.31	24.15	22.42	31.53	34.18	35.31	CTDSP1	0.500704	1.70367e-50	5.71487e-51
54821	7.1	7.85	8.31	10.84	10.77	10.34	ERCC6L	0.458072	3.95434e-23	2.53228e-23
7407	25.09	22.92	23.26	29.2	33.56	31.6	VARS	0.405569	3.26923e-53	1.03726e-53
8323	9.35	10.42	9.81	13.89	12.07	13.29	FZD6	0.373544	4.12078e-17	3.28059e-17
63898	0.19	0.34	0.45	1.22	1.03	0.86	SH2D4A	1.6562	1.53927e-15	1.30552e-15
8916	1.03	1.28	1.45	1.58	1.61	1.64	HERC3	0.407315	0.00017832	0.000290277
203447	0.22	0.09	0.2	0.29	0.22	0.24	NRK	0.536282	0.00749303	0.0147189
79366	6.23	6.02	5.62	8.92	10.23	12.45	HMGN5	0.8239	7.72651e-32	3.89046e-32
8526	1.31	1.25	1.4	1.91	1.87	1.99	DGKE	0.545548	1.49525e-11	1.52239e-11
84823	49.62	49.8	49.83	65.53	68.4	67.95	LMNB2	0.436258	8.15364e-138	8.1823e-139
3916	67.37	67.61	63.9	88.5	88.76	92.3	LAMP1	0.439178	1.89102e-102	2.76479e-103
126668	0.05	0.05	0.08	0.33	0.2	0.28	TDRD10	2.25675	1.10211e-05	1.61622e-05
22899	0.11	0.17	0.1	0.31	0.3	0.35	ARHGEF15	1.35228	9.81764e-06	1.43384e-05
54332	17.47	18.87	19.54	24.85	24.2	23.44	GDAP1	0.37262	3.83566e-32	1.9178e-32
58512	2.57	2.4	2.26	3.63	3.23	3.27	DLGAP3	0.487346	1.24192e-08	1.48569e-08
9473	1.9	2.24	2.16	5.5	5.89	6.07	THEMIS2	1.58881	4.56938e-43	1.77132e-43
23213	16.31	14.27	15.3	21.55	19.64	19.5	SULF1	0.403799	2.28724e-44	8.6204e-45
284615	0.13	0.19	0.14	0.47	0.49	0.41	ANKRD34A	1.55404	6.97521e-08	8.7392e-08
1298	13.63	12.3	10.84	24.66	26.47	27.36	COL9A2	1.09438	1.78663e-162	1.4211e-163
91607	0.38	0.47	0.37	6.55	6.25	5.97	SLFN11	3.967	0	0
283870	2.94	2.36	2.57	3.11	3.4	4.04	BRICD5	0.423251	0.00450734	0.00857814
340075	1.36	1.87	1.25	2.5	2.37	2.69	ARSI	0.751953	5.52292e-11	5.77903e-11
255104	0.12	0.08	0.12	0.34	0.38	0.48	TMCO4	1.9266	1.15795e-07	1.47039e-07
10226	20.62	21.19	20.26	30.92	35.43	33.19	PLIN3	0.682221	3.87001e-77	8.03341e-78
147968	0.47	0.36	0.28	0.56	0.76	0.97	CAPN12	1.04137	1.88316e-06	2.60617e-06
9185	0.26	0.22	0.27	0.61	0.34	0.59	REPS2	1.02088	1.06521e-09	1.20177e-09
10928	18.46	19.53	20.47	27.26	24.99	24.55	RALBP1	0.393857	5.95948e-42	2.36169e-42
51148	14.49	15.2	15.97	23.52	26.75	28.69	CERCAM	0.786947	6.41012e-79	1.3001e-79
115362	1.89	1.86	1.78	3.56	2.89	3.05	GBP5	0.779645	3.82903e-17	3.04293e-17
115	1.34	1.38	1.43	2.59	2.53	2.26	ADCY9	0.830808	4.99428e-28	2.78073e-28
11030	24.7	21.18	19.91	35.92	37.76	37.36	RBPMS	0.75551	1.02628e-86	1.86611e-87
1394	0.12	0	0.05	0.09	0.45	0.16	CRHR1	2.05635	0.000103288	0.000164567
7570	21.86	21.68	23.11	35.02	34.77	32.63	ZNF22	0.620174	2.90541e-63	7.62468e-64
10207	1.26	1.43	1.4	1.82	1.61	1.68	PATJ	0.326292	2.45609e-05	3.70791e-05
5889	11.65	13	11.28	19.46	18.38	20.86	RAD51C	0.67658	9.92495e-24	6.24021e-24
4642	3.06	3.29	3.15	4.43	4.22	3.64	MYO1D	0.395664	9.13899e-10	1.02671e-09
4126	4.33	4.05	4.34	7.61	7.74	8.44	MANBA	0.904146	2.48734e-43	9.58514e-44
167681	3.92	4.49	4.14	8.87	8.35	7.68	PRSS35	0.988766	3.05943e-40	1.25505e-40
5090	34.35	34.35	34.63	44.75	45.68	45.53	PBX3	0.398908	1.0367e-48	3.57079e-49
25804	84.73	86.83	85.07	116.99	131.71	126.05	LSM4	0.547061	4.00798e-150	3.50606e-151
6538	0.56	0.73	0.63	0.85	0.92	0.64	SLC6A11	0.355536	0.0022595	0.00413519
54103	0.14	0.21	0.14	0.35	0.54	0.47	GSAP	1.44117	1.27097e-06	1.73786e-06
387778	0	0	0	0.14	0.48	0.48	SPDYC	5.01971	2.32925e-05	3.50698e-05
151556	1.23	1.24	1.21	1.7	1.62	1.56	GPR155	0.42128	1.163e-06	1.58572e-06
50506	0	0.04	0.03	0.08	0.04	0.06	DUOX2	1.42521	0.0084452	0.016713
7855	0.56	0.58	0.66	1.31	1.2	1.1	FZD5	1.00581	9.06487e-17	7.29977e-17
79944	8.13	7.13	6.71	9.89	10.12	10.55	L2HGDH	0.476239	1.26336e-33	6.07162e-34
85480	0.05	0.07	0	0.42	0.22	0.34	TSLP	3.01971	2.15182e-08	2.60757e-08
1798	10.08	8.47	8.51	12.65	13.21	14.22	DPAGT1	0.567271	9.9379e-22	6.63745e-22
25890	0.16	0.22	0.12	0.67	0.45	0.39	ABI3BP	1.61727	1.08731e-10	1.15652e-10
10219	1.48	1.78	1.46	2.8	2.73	2.43	KLRG1	0.729647	8.14908e-07	1.09918e-06
338645	1.22	1.02	1.12	2.38	2.3	1.97	LUZP2	0.993706	1.53568e-23	9.7177e-24
389058	19.68	21.21	18.16	47.03	50.12	51.35	SP5	1.33075	1.34726e-287	4.77593e-289
10188	4.43	3.82	4.44	6.16	5.72	6.57	TNK2	0.54109	4.73946e-19	3.49228e-19
84692	0.05	0	0	0.19	0.05	0.05	CCDC54	2.60467	0.0215523	0.0457115
5496	84.94	75.49	77.71	108.72	115.51	112.98	PPM1G	0.502681	9.5196e-147	8.66323e-148
285175	1.1	1.08	1.3	1.94	1.52	1.67	UNC80	0.561385	9.22928e-18	7.15545e-18
9863	2.46	1.91	2.16	3.27	3.2	2.88	MAGI2	0.517362	1.78577e-14	1.58796e-14
9054	6.28	6.4	6.71	9.25	10.3	10.06	NFS1	0.619315	5.97376e-21	4.09835e-21
55034	0.17	0.34	0.28	0.59	0.41	0.39	MOCOS	0.810253	0.0030071	0.00559993
225689	4.35	3.87	4.03	5.22	6.29	6.6	MAPK15	0.565275	1.20185e-09	1.35996e-09
3107	36.48	37.35	32.59	112.8	114.21	113.62	HLA-C	1.67873	0	0
23433	17.02	18.08	17.93	22.54	21.96	21.94	RHOQ	0.325536	4.74698e-27	2.72006e-27
8804	44.57	46.82	45.86	58.64	57.19	60.82	CREG1	0.364392	6.91904e-39	2.93354e-39
3861	0.85	0.87	0.25	0.7	0.33	3.94	KRT14	1.33587	8.83485e-10	9.90986e-10
201799	0.53	0.7	0.74	1.58	1.57	1.74	TMEM154	1.31222	5.55721e-17	4.44474e-17
387763	5.87	4.72	4.8	8.43	8.29	7.9	C11orf96	0.677715	2.70652e-12	2.65732e-12
10076	6.05	5.58	5.76	10	11.46	11.25	PTPRU	0.911599	2.61727e-100	3.94201e-101
10311	12.08	12.01	11.93	16.48	16.54	16.53	DSCR3	0.474348	1.5738e-29	8.41846e-30
1978	51.61	46.77	43.97	71.29	73.47	75.11	EIF4EBP1	0.627933	4.13686e-54	1.29138e-54
83442	111.68	90.55	92.26	114.96	132.27	125.61	SH3BGRL3	0.341531	1.61223e-39	6.72748e-40
3674	0.95	1.21	1.03	1.76	2.02	1.95	ITGA2B	0.841168	6.06527e-11	6.35722e-11
84687	15.87	14.6	14.66	19.27	18.78	20.1	PPP1R9B	0.366223	1.69205e-26	9.8239e-27
79802	0.57	0.7	0.41	1.25	0.78	0.9	HHIPL2	0.798937	7.33795e-05	0.000115464
2300	0.2	0.22	0.24	0.56	0.63	0.37	FOXL1	1.24193	4.46578e-06	6.36701e-06
799	0.1	0.05	0.13	0.23	0.25	0.12	CALCR	1.10217	0.00381881	0.00721187
5866	2.37	2.2	1.87	3.44	3.17	3.13	RAB3IL1	0.612048	6.6515e-08	8.32073e-08
8448	1.64	1.52	1.62	3.2	3.75	3.41	DOC2A	1.12081	6.24234e-18	4.81546e-18
727936	0.5	0.76	0.73	1.32	1.08	1.2	GXYLT2	0.858425	0.000272109	0.000450389
3791	3.88	3.81	3.17	5.44	4.83	4.79	KDR	0.471737	5.06313e-17	4.04599e-17
3606	0.64	0.42	0.36	0.95	0.64	0.89	IL18	0.815549	0.00832667	0.0164725
64834	12.52	10.96	10.72	13.43	15.95	17.12	ELOVL1	0.443632	2.97017e-12	2.92299e-12
158584	1.3	0.92	0.84	1.67	1.43	1.26	FAAH2	0.510954	0.00270094	0.00499263
283349	6.72	6.48	6.64	9.5	8.54	9.24	RASSF3	0.459447	7.00252e-17	5.62171e-17
5293	1.23	1.01	1.15	2.66	2.95	2.91	PIK3CD	1.33307	1.48004e-47	5.20748e-48
57648	12.51	12.46	12.22	14.97	14.09	16.59	KIAA1522	0.394451	5.75598e-30	3.04545e-30
3684	0.04	0.05	0.01	0.06	0.16	0.14	ITGAM	1.81418	0.00027207	0.000450278
5601	11.16	10.75	12.6	15.73	14.63	13.78	MAPK9	0.358567	8.98121e-19	6.68751e-19
348	78.03	71.73	66.41	140.69	183.03	174.56	APOE	1.20526	0	0
137209	0.02	0.02	0	0.11	0.05	0.05	ZNF572	2.60467	0.00255787	0.00471824
113179	1.95	1.71	1.88	2.16	2.5	3.01	ADAT3	0.413737	0.00270952	0.0050104
10848	2.15	1.71	1.69	2.76	2.44	2.51	PPP1R13L	0.475653	9.65756e-06	1.40944e-05
162979	0.81	1.03	0.8	1.43	1.39	1.02	ZNF296	0.536104	0.00552911	0.0106456
64284	0.21	0.14	0.03	0.86	0.88	0.88	RAB17	2.795	1.59314e-15	1.35261e-15
9060	1.25	0.81	1.15	1.48	1.53	1.15	PAPSS2	0.373935	0.00247166	0.00454657
10420	1.03	0.83	1.13	3.66	2.67	2.91	TESK2	1.62958	2.82004e-39	1.18371e-39
100128108	1.25	1.41	1.22	3.72	3.37	3.53	LOC100128108	1.44641	2.17318e-08	2.63461e-08
4223	0.17	0.05	0.12	0.4	0.22	0.42	MEOX2	1.60467	6.84947e-05	0.000107512
5031	0.17	0.17	0.22	0.44	0.29	0.5	P2RY6	1.15493	0.000555861	0.000949854
10095	24.4	19.48	22.41	28.31	31.36	33.37	ARPC1B	0.490235	2.93544e-27	1.6665e-27
2899	3.12	3.14	4.2	6.34	5.6	6.25	GRIK3	0.798903	5.7112e-74	1.26108e-74
3045	4.49	3.27	3.76	8.6	8.63	8.24	HBD	1.14646	1.4908e-16	1.21182e-16
56301	0.49	0.43	0.44	7.71	7.99	7.66	SLC7A10	4.1067	3.65979e-165	2.86583e-166
54961	1.4	1.27	1.13	3.62	4.15	3.78	SSH3	1.60467	2.75741e-45	1.01833e-45
81570	3.81	3.49	4.2	6.06	6.16	6.13	CLPB	0.68182	1.04281e-20	7.22598e-21
26996	1.29	1.24	1.25	3.14	2.8	3.27	GPR160	1.28274	6.16667e-19	4.56459e-19
23581	0.12	0.09	0.17	0.31	0.27	0.2	CASP14	1.03938	0.00301191	0.00560995
56999	4.18	4.15	4.95	6.51	5.63	5.34	ADAMTS9	0.396888	2.69259e-17	2.12698e-17
7167	527.08	522.11	486.98	620.12	648.77	694.64	TPI1	0.355109	9.05215e-263	3.63163e-264
374882	30.43	30.95	27.83	48.58	56.06	55.62	TMEM205	0.815146	9.32003e-62	2.50668e-62
567	64.02	69.31	63.71	133	131.66	139.1	B2M	1.03519	9.16314e-259	3.78157e-260
401251	5.8	3.85	4.93	6	8.56	8.83	SAPCD1	0.684722	1.67085e-08	2.00942e-08
4897	20.08	20.27	22.6	31.19	30.82	27.8	NRCAM	0.513145	6.24472e-113	7.98477e-114
9601	48.56	48.01	44.18	64.06	65.15	66.83	PDIA4	0.478477	2.01004e-101	2.97426e-102
10491	14.73	13.1	12.33	18.43	18.68	17.82	CRTAP	0.452871	8.61271e-59	2.44707e-59
5230	185.43	196.63	158.61	229.91	215.8	240.13	PGK1	0.343211	7.25306e-156	6.08891e-157
7075	1.07	0.9	0.92	2.58	2.39	2.36	TIE1	1.33872	7.62523e-31	3.93764e-31
10561	0.03	0.13	0.07	0.34	0.24	0.1	IFI44	1.53428	0.00505775	0.00968899
339896	0.06	0.06	0.13	0.18	0.15	0.16	GADL1	0.934749	0.015358	0.031753
8544	4.63	4.73	4.1	9.34	9.31	10.15	PIR	1.0934	1.56088e-33	7.50973e-34
3781	5.13	3.61	4.39	8.43	10.2	9.86	KCNN2	1.13678	5.29327e-41	2.14342e-41
64080	3.1	2.37	2.15	3.27	3.45	3.96	RBKS	0.462836	0.000629341	0.00108252
7099	0.07	0.11	0.03	0.13	0.1	0.16	TLR4	0.907231	0.0101747	0.0203832
6284	51.97	59.14	51.25	65.45	63.91	78.66	S100A13	0.333762	2.46728e-13	2.31452e-13
200010	0.15	0.16	0.15	0.22	0.28	0.34	SLC5A9	0.899412	0.00533906	0.0102543
55062	6.95	5.52	5.38	8.06	7.94	8.43	WIPI1	0.443962	1.23252e-08	1.47351e-08
23508	2.95	3.02	2.8	4.34	4.48	4.25	TTC9	0.575659	3.77553e-18	2.88455e-18
113263	7.03	6.38	6.57	10.13	9.94	9.06	GLCCI1	0.544294	3.33153e-32	1.66046e-32
221749	2.16	1.98	1.65	5.48	5	5.89	PXDC1	1.49945	2.98585e-44	1.1285e-44
80128	3.85	4.01	4.13	6.62	6.75	7.82	TRIM46	0.826608	1.09736e-29	5.83704e-30
57620	5.3	5.5	5.5	7.4	7.14	7.2	STIM2	0.415156	1.43466e-16	1.16492e-16
58986	11.39	11.99	11.22	16.72	16.82	15.99	TMEM8A	0.517816	1.28401e-37	5.60926e-38
347902	3.5	4.21	3.06	7.49	8.48	8.33	AMIGO2	1.17539	4.49439e-65	1.14221e-65
84680	2.37	2.69	2.6	3.78	4.01	4.49	ACCS	0.671783	9.94896e-10	1.12087e-09
8224	2.05	1.52	2.38	6.83	6.43	5.49	SYN3	1.66042	6.81232e-81	1.33842e-81
83259	1.1	1.39	1.29	1.66	1.51	1.71	PCDH11Y	0.421717	2.95541e-05	4.493e-05
84879	2.21	2.24	2.33	3.11	3.04	2.47	MFSD2A	0.345052	0.00240878	0.00442623
6447	31.27	29.44	29.93	42.08	46.46	46.13	SCG5	0.571857	3.34779e-43	1.29363e-43
54997	2.2	2.35	2.83	17.58	19.4	20.99	TESC	2.97245	2.59761e-165	2.02034e-166
887	1.3	1.38	1.2	6.01	5.55	6.4	CCKBR	2.25302	2.33667e-82	4.49196e-83
26470	22.24	18.45	20.84	30.67	34.16	30.34	SEZ6L2	0.618573	7.64354e-92	1.29548e-92
56940	12.89	11.42	12.6	15.12	16.17	16.52	DUSP22	0.362335	3.38743e-18	2.58266e-18
3371	10.88	9.85	10.22	15.89	16.34	14.69	TNC	0.600905	4.46425e-107	6.16483e-108
23167	9.02	8.92	9.13	15.53	14.2	12.85	EFR3A	0.655561	5.59277e-71	1.30102e-71
2257	2	2.08	2.04	4.4	4.18	4.16	FGF12	1.0694	1.31747e-56	3.90125e-57
339344	3.35	3.25	4.11	4.3	4.59	5.68	MYPOP	0.4451	8.37027e-06	1.21567e-05
4048	69.2	76.57	73.84	105.56	105.49	103.43	LTA4H	0.516739	1.22001e-137	1.2286e-138
26147	11.83	10.06	9.58	15.8	16.22	16.22	PHF19	0.489927	6.44238e-21	4.42439e-21
1326	2.67	2.71	3.06	5.16	5.33	5.66	MAP3K8	0.923846	3.35994e-27	1.91105e-27
338323	0.25	0.23	0.23	0.37	0.43	0.42	NLRP14	0.799925	0.00130919	0.00233365
22849	0.5	0.69	0.81	0.83	0.97	0.77	CPEB3	0.347394	0.00560956	0.0108134
2637	10.34	9.3	10.1	19.96	20.98	20.61	GBX2	1.05124	5.15371e-76	1.08981e-76
150	4.18	3.02	5.06	6.68	6.64	6.87	ADRA2A	0.721639	6.44244e-30	3.4132e-30
8495	1.1	1.3	0.78	1.83	1.67	1.62	PPFIBP2	0.689785	2.49245e-07	3.2463e-07
10518	18.7	17.33	17.61	24.19	25.51	26.05	CIB2	0.49642	6.13759e-24	3.83514e-24
359845	4.45	4.71	4.22	8.78	8.6	8.05	RFLNB	0.92637	2.71638e-56	8.08197e-57
9435	3.71	3.5	3.9	7.13	7.32	7.78	CHST2	1.00137	1.04628e-59	2.92844e-60
116540	26.73	25.7	24.35	31.56	34.05	33.24	MRPL53	0.365313	2.63712e-08	3.21287e-08
368	3.47	2.36	2.03	5.44	5.89	4.37	ABCC6	0.897578	1.9134e-10	2.06456e-10
3078	0.1	0.03	0.08	0.25	0.11	0.4	CFHR1	1.89243	0.00345734	0.00649021
9212	49.68	43.63	45.21	60.45	64.05	58.97	AURKB	0.411097	1.43002e-31	7.23574e-32
3071	0.14	0.21	0.17	0.76	0.59	0.82	NCKAP1L	2.08199	2.27948e-17	1.79703e-17
5784	2.52	2.55	2.97	4.32	3.69	3.3	PTPN14	0.491484	2.55623e-29	1.37728e-29
56001	0.18	0.09	0.04	0.66	0.68	0.74	NXF2	2.73789	1.4142e-14	1.25306e-14
283927	4.03	3.47	3.15	8.13	6.9	8.27	NUDT7	1.09999	3.77048e-21	2.56549e-21
51433	48.11	52.94	48.08	59.95	63.75	65.5	ANAPC5	0.342899	6.6763e-46	2.43146e-46
92949	0.16	0.22	0.34	0.54	0.69	0.6	ADAMTSL1	1.47222	2.48446e-12	2.43316e-12
3133	10.28	9.54	9.07	20.48	22.01	23.47	HLA-E	1.19115	4.83169e-148	4.31182e-149
327	33.97	33.32	33.16	42.82	43.27	45.91	APEH	0.394578	1.36655e-45	5.01062e-46
122622	7.56	6.41	7.52	10.04	10.96	9.76	ADSSL1	0.516835	2.05505e-12	2.0061e-12
100532726	2.29	2.58	2.86	5.76	4.66	5.62	NDUFC2-KCTD14	1.05151	4.47402e-27	2.55892e-27
5239	1.16	1.37	0.82	1.85	1.82	2	PGM5	0.756672	4.51215e-09	5.25217e-09
5422	9.42	9.49	10.89	14.97	14.25	14	POLA1	0.539821	1.33139e-52	4.2665e-53
6809	4.4	4.56	4.37	7.49	7.34	7.75	STX3	0.757883	7.0537e-59	2.00039e-59
1942	1.09	1.37	1.6	1.93	2.22	1.54	EFNA1	0.503223	0.0028642	0.00531562
4217	0.3	0.29	0.28	0.43	0.34	0.52	MAP3K5	0.567194	0.0036817	0.00694255
339479	0.15	0.02	0.06	0.68	0.96	0.8	BRINP3	3.50279	3.61204e-25	2.17484e-25
3748	2.92	2.4	2.92	5.72	4.5	5.53	KCNC3	0.934285	1.25341e-29	6.68477e-30
6095	0.98	1.05	1.02	3.11	2.61	2.22	RORA	1.38227	4.80223e-92	8.13066e-93
51377	16.59	17.67	18.74	25.08	24.91	25.1	UCHL5	0.572924	9.8966e-58	2.87644e-58
11314	0	0.03	0	0.12	0	0.1	CD300A	2.60467	0.0215523	0.0457115
5163	6.23	6.15	6.1	14.98	12.9	12.32	PDK1	1.11812	2.66948e-143	2.54233e-144
902	16.81	16.57	15.33	21.88	21.38	21.37	CCNH	0.400597	8.45166e-13	8.12214e-13
827	0.36	0.48	0.37	2.65	2.82	2.88	CAPN6	2.78241	2.60516e-80	5.16432e-81
83592	0.82	0.53	0.54	1.46	2.44	1.28	AKR1E2	1.30148	1.07523e-08	1.28134e-08
64123	0.18	0.18	0.18	0.82	0.85	0.78	ADGRL4	2.20413	1.77576e-19	1.28561e-19
5711	11.72	12.4	11.78	16.13	15.3	15.18	PSMD5	0.376446	1.1221e-19	8.0703e-20
91056	1.84	2.04	1.74	3.97	3.67	4.01	AP5B1	1.05377	2.42223e-54	7.52293e-55
57153	62.39	64.91	60.25	89.55	88.94	91.06	SLC44A2	0.524848	5.79354e-188	3.81123e-189
56892	0.29	0.54	0.38	0.65	0.94	0.75	C8orf4	0.941704	0.000496173	0.000843308
10276	21.77	21.46	23.11	30.01	31.23	30.14	NET1	0.462251	4.68173e-60	1.29964e-60
165140	0.42	0.29	0.23	0.73	0.69	1.15	OXER1	1.44713	7.43889e-07	1.0005e-06
955	11.27	9.74	10.07	15.3	15.38	16.05	ENTPD6	0.586257	1.04031e-49	3.53188e-50
79586	8.48	7.37	7.1	13.05	14.18	13.96	CHPF	0.846353	3.62866e-60	1.00347e-60
115749	0.11	0.15	0.11	0.64	0.63	0.49	C12orf56	1.96312	8.75595e-07	1.18351e-06
822	4.06	4.35	3.62	5.27	6.69	7.65	CAPG	0.706801	3.0979e-10	3.38143e-10
84970	0.3	0.25	0.3	0.39	0.56	0.58	C1orf94	0.8984	0.00234602	0.00430472
9194	0.47	0.54	0.64	1.04	0.78	0.82	SLC16A7	0.673413	1.08253e-11	1.09455e-11
115353	34.2	33.5	33.55	41.59	41.76	45.78	LRRC42	0.347266	2.96402e-23	1.89026e-23
131034	0.43	0.44	0.46	1.39	1.51	1.96	CPNE4	1.89993	1.8087e-34	8.53298e-35
9398	0.46	0.31	0.39	0.75	0.68	0.69	CD101	0.879108	1.91468e-05	2.86523e-05
6332	0.17	0.18	0.18	0.52	0.34	0.48	SCN7A	1.32404	3.73516e-11	3.86357e-11
223	39.53	39.07	39.04	68.05	68.28	65.08	ALDH9A1	0.776265	4.30014e-206	2.52545e-207
100526761	1.1	1.18	0.66	1.15	1.1	2.08	CCDC169-SOHLH2	0.5558	0.00033518	0.000560104
22865	0.29	0.3	0.57	1.36	1.08	1.25	SLITRK3	1.682	5.86655e-25	3.553e-25
144193	0.3	0.3	0.44	1.98	1.78	1.94	AMDHD1	2.45126	2.81097e-29	1.51652e-29
121053	15.67	17.94	15.31	19.36	21.35	20.57	C12orf45	0.325253	0.000113485	0.000181493
3306	1.17	0.87	0.9	4.54	4.73	5.3	HSPA2	2.30974	4.60735e-88	8.19074e-89
2700	0.37	0.39	0.25	0.86	1.24	0.87	GJA3	1.56677	2.43613e-21	1.64813e-21
6877	5.51	5.98	5.3	10.09	10.02	9.34	TAF5	0.822669	2.2077e-45	8.14933e-46
25788	6.25	9.51	8.54	9.62	8.98	10.85	RAD54B	0.404396	1.97865e-15	1.68864e-15
80709	3.45	3.21	3.79	4.35	4.87	4.73	AKNA	0.417521	1.44784e-11	1.47259e-11
282809	3.84	5.23	4.83	7.26	7.4	7.73	POC1B	0.687318	1.27458e-25	7.58219e-26
161582	8.66	8.13	7.66	11.87	11.44	11.68	DYX1C1	0.503638	9.3774e-14	8.59171e-14
1829	10.46	11.79	11.26	24.28	21.99	20.55	DSG2	0.995141	6.16901e-247	2.74175e-248
128239	6.95	6.39	7.1	11.21	10.93	10.98	IQGAP3	0.696511	9.0969e-70	2.15948e-70
221545	4.98	5.29	4.08	6.03	5.15	6.46	C6orf136	0.340781	0.000331835	0.000553987
9837	15.75	16.42	15.59	19.31	20.45	20.18	GINS1	0.327925	1.83495e-18	1.38315e-18
100532736	1.95	2.63	1.69	5.98	7.22	7.59	MINOS1-NBL1	1.69373	3.76346e-61	1.02548e-61
80310	1.76	1.88	1.93	2.42	2.7	2.75	PDGFD	0.49756	1.74482e-07	2.24357e-07
10481	0	0	0	0.04	0.04	0.02	HOXB13	3.34163	0.0187942	0.0394474
10882	6.82	6.43	5.51	8.45	10.42	9.36	C1QL1	0.589593	2.68913e-12	2.6393e-12
56243	4.34	3.89	4.32	5.87	6.39	5.21	KIAA1217	0.446357	2.00108e-18	1.51085e-18
6862	2.02	2.4	1.43	2.67	2.74	3.12	T	0.537269	5.41328e-06	7.76181e-06
146330	3.69	2.72	3.73	4.94	4.45	4.93	FBXL16	0.500097	3.80483e-11	3.9382e-11
51474	9	7.62	8	12.64	11.4	11.86	LIMA1	0.547049	1.72639e-30	9.00942e-31
3936	0.69	0.84	0.75	1.07	1.24	1.1	LCP1	0.581897	7.87042e-05	0.000124219
116535	0.33	0.28	0.2	1.11	1.18	1.13	MRGPRF	2.07499	2.59699e-16	2.13024e-16
29899	8.87	10.79	11.19	15.73	16.62	15.43	GPSM2	0.592411	4.40011e-45	1.63198e-45
4293	2.28	2.19	2.88	4.51	3.82	3.74	MAP3K9	0.712436	1.32669e-48	4.579e-49
10526	11.98	12.94	13.09	17.56	16.95	15.03	IPO8	0.386021	3.63925e-32	1.81703e-32
2274	4.96	3.84	4.36	5.5	6.48	7.05	FHL2	0.52698	7.84235e-08	9.85883e-08
2002	11.53	9.79	10.93	15	14.27	13.79	ELK1	0.4271	3.02997e-18	2.30478e-18
58488	15.1	16.06	14.3	21.3	19.91	19.46	PCTP	0.451346	1.24394e-21	8.33892e-22
29922	16.77	18.75	17.63	23.15	25.25	25.31	NME7	0.471876	6.88446e-22	4.56287e-22
2134	0.74	0.73	0.62	0.99	0.87	1.16	EXTL1	0.519277	0.000489883	0.000832012
3239	0	0.02	0	0.23	0.18	0.18	HOXD13	4.54327	8.00542e-07	1.07938e-06
5309	0.04	0.08	0	0.13	0.3	0.17	PITX3	2.2421	0.00277927	0.00514869
149603	45.29	43.83	42.7	64.08	69.24	67.62	RNF187	0.608882	8.75162e-169	6.55978e-170
7098	0.04	0.02	0.02	0.21	0.1	0.08	TLR3	2.34163	0.00035679	0.000598104
5825	20.06	20.12	20.44	28.99	26.45	26.6	ABCD3	0.43829	7.41358e-42	2.94448e-42
29886	5.67	5.34	5.04	6.61	6.67	7.22	SNX8	0.354125	2.66829e-11	2.74591e-11
79956	3.78	3.81	4.14	10.26	8.97	8.48	ERMP1	1.24095	1.01111e-133	1.06816e-134
404734	4.73	5.54	6.59	8.88	7.41	5.87	ANKHD1-EIF4EBP3	0.393831	5.55093e-24	3.46268e-24
23157	22.33	19.94	22.36	45	44.43	45.49	2019-09-06	1.12483	0	0
148641	1.24	0.79	0.95	1.23	1.47	1.58	SLC35F3	0.514471	0.000387263	0.000651167
22880	9.74	9.49	9.93	13.17	11.91	13.22	MORC2	0.392142	1.11062e-25	6.59115e-26
84707	39.17	38.79	36.09	56.15	54.77	63.14	BEX2	0.591875	3.63391e-40	1.4952e-40
400581	0	0	0	0.16	0.15	0.18	GRAPL	3.99424	0.00313082	0.00584357
79132	0.22	0.09	0.2	0.2	0.27	0.47	DHX58	0.888462	0.00771482	0.0151941
442721	0.11	0.11	0.03	0.22	0.19	0.16	LMOD2	1.2421	0.0118468	0.02399
200916	11.83	13.18	11.46	15.56	16.97	20.48	RPL22L1	0.539587	6.26674e-24	3.91915e-24
284358	0.76	0.82	0.94	1.9	1.84	1.9	MAMSTR	1.16893	5.96235e-10	6.61423e-10
10368	0.24	0.24	0.24	0.9	0.66	0.66	CACNG3	1.63352	1.04355e-09	1.17623e-09
100996648	0	0.03	0.07	0.45	0.72	0.51	TCP11X2	4.04945	4.83705e-12	4.81225e-12
55230	3.75	4.33	3.81	5.83	5.44	6.08	USP40	0.54365	6.50207e-23	4.18788e-23
3787	0.2	0.2	0.2	0.6	0.43	0.45	KCNS1	1.28485	2.7945e-09	3.22078e-09
6274	0.08	0.08	0.08	0.33	0.33	0.92	S100A3	2.68267	0.000185731	0.000302833
64432	10.72	11.16	11.83	15.57	15.32	15.81	MRPS25	0.470703	1.38191e-37	6.04184e-38
11061	5.22	4.43	5.16	30.29	35.65	33.91	LECT1	2.75348	0	0
389813	0.62	0.5	0.78	1.08	0.79	0.87	C9orf172	0.526666	0.00321699	0.00601349
55224	6.27	6.54	6.28	12.58	13	13.25	ETNK2	1.02985	3.37001e-68	8.19014e-69
10256	1.77	1.39	1.37	2.03	2.03	1.93	CNKSR1	0.407158	0.00149084	0.0026724
148423	14.66	14.71	12.87	18.04	18.14	18.2	C1orf52	0.364368	3.95344e-20	2.79108e-20
150051	1.96	1.65	1.44	2.64	2.84	3.5	LOC150051	0.832938	5.41206e-05	8.40338e-05
81856	2.61	2.83	3	4.14	4.1	3.53	ZNF611	0.472444	1.82023e-10	1.9621e-10
25766	6.36	5.69	5.88	11.3	11.57	13.24	PRPF40B	1.01028	6.86515e-79	1.3936e-79
100463482	303.42	284.97	265.22	371.11	375.47	383.87	MTRNR2L6	0.405818	2.4669e-198	1.50536e-199
91614	2.14	1.88	1.53	3.31	4.04	3.67	DEPDC7	0.989149	1.35233e-13	1.25071e-13
91351	0.2	0.15	0.21	0.3	0.28	0.21	DDX60L	0.513885	0.0135482	0.0277507
51249	32	31.04	31.49	49.98	51.39	56.59	TMEM69	0.74127	9.42373e-89	1.65869e-89
27063	0.12	0.15	0.03	0.21	0.48	0.21	ANKRD1	1.60467	0.00061889	0.00106312
142	160.09	146.97	167.37	228.17	234.95	229.2	PARP1	0.546001	0	0
23507	5.35	5.51	6.5	9.37	7.65	8.38	LRRC8B	0.54922	1.6318e-45	6.00047e-46
55089	0.12	0.08	0.09	0.93	0.57	0.82	SLC38A4	3.01018	6.12553e-27	3.51971e-27
196500	4.77	3.87	4.5	7.08	6.19	7.1	PIANP	0.592775	2.79918e-15	2.40322e-15
56925	3.87	5.24	5.23	6.76	6.93	7.2	LXN	0.543268	1.11581e-06	1.52e-06
63940	3.34	3.33	3.72	6.5	8.42	8	GPSM3	1.14358	4.09154e-28	2.27377e-28
154214	1.64	1.74	1.8	3.1	2.74	2.71	RNF217	0.728364	3.31602e-37	1.46207e-37
7041	0.75	0.72	0.55	1.16	0.99	0.87	TGFB1I1	0.573304	0.00756509	0.0148778
83596	18.88	19.57	16.7	24.18	24.17	25.01	BCL2L12	0.405394	9.40994e-19	7.01339e-19
55143	31.98	30.02	28.99	38.4	37.37	39.18	CDCA8	0.331848	3.04922e-26	1.78111e-26
8724	41.91	40.47	36.83	51.38	49.77	54.38	SNX3	0.382544	1.16322e-32	5.72578e-33
50509	2.09	1.78	1.92	6.49	6.14	7	COL5A3	1.76181	7.52079e-184	5.11991e-185
10516	0.98	0.86	1.13	1.72	1.64	1.73	FBLN5	0.773796	4.26504e-07	5.63926e-07
10389	10.37	10.34	11.41	14.86	14.79	13.23	SCML2	0.417555	7.4209e-26	4.37799e-26
51378	0.36	0.22	0.37	0.53	0.37	0.44	ANGPT4	0.502621	0.00995865	0.0198942
3428	4.37	5.24	4.82	11.11	10.01	10.96	IFI16	1.15275	4.76235e-71	1.10448e-71
6490	68.23	64.23	64.85	152.42	166.82	163.29	PMEL	1.29467	0	0
81627	8.62	9.43	9.6	12.09	11.33	11.49	TRMT1L	0.350588	1.91641e-16	1.56353e-16
2037	30.69	26.49	29.03	46.67	43.82	44.04	EPB41L2	0.648691	1.49154e-173	1.08904e-174
3592	0.37	0.24	0.16	0.62	0.33	0.54	IL12A	0.941704	0.00917679	0.018253
26031	1.83	1.47	1.72	3.54	3.48	3.09	OSBPL3	1.01583	4.74051e-44	1.7992e-44
8910	17.26	16.85	14.68	23.16	22.03	24.68	SGCE	0.526137	1.0935e-25	6.4857e-26
81848	1.35	1.37	1.04	2.05	2.24	1.97	SPRY4	0.746688	1.32385e-13	1.22391e-13
6038	1.45	1.34	1.14	2.84	2.74	2.61	RNASE4	0.954039	5.8966e-09	6.91672e-09
171019	15.1	15.73	16.95	36.68	35.8	31.45	ADAMTS19	1.12123	0	0
23216	14.89	14.59	15.51	22.83	23.02	22.8	TBC1D1	0.614365	9.36692e-108	1.27699e-108
118856	0	0.03	0	0.06	0.12	0.03	MMP21	2.82706	0.0119397	0.0242055
2792	0.17	0.17	0	0.26	0.68	1.03	GNGT1	2.54327	7.19554e-05	0.000113109
140597	12.92	9.87	11.38	37.04	36.14	38.77	TCEAL2	1.71337	4.86656e-178	3.42457e-179
51201	4.31	4.62	4.68	6.41	5.76	5.95	ZDHHC2	0.413416	3.0292e-11	3.12426e-11
90956	1.56	1.62	1.43	3.52	3.8	3.85	ADCK2	1.27371	4.61148e-26	2.70097e-26
84734	1.31	0.98	1.18	2.27	1.57	2.7	FAM167B	0.912791	5.96209e-05	9.29318e-05
26578	1.77	2.2	2.31	3.77	2.93	4.26	OSTF1	0.801632	8.96092e-08	1.12982e-07
64976	18.55	16.11	15.08	21.1	24.96	23.88	MRPL40	0.458557	1.12737e-13	1.03749e-13
157506	10.04	10.07	9.45	21.59	20.97	21.03	RDH10	1.10521	1.63038e-188	1.06678e-189
28231	0.57	0.56	0.5	0.53	0.8	1	SLCO4A1	0.515664	0.0076204	0.0149947
60509	38.42	36.08	38.3	48.5	48.34	50.29	AGBL5	0.380511	1.39744e-46	5.0056e-47
11173	8.97	8.44	8.01	12.73	11.99	12.79	ADAMTS7	0.561834	9.31255e-50	3.1567e-50
401115	50.63	43.1	41.35	56.1	59.95	68.34	C4orf48	0.446577	5.0698e-13	4.831e-13
4856	0.54	0.6	0.45	2.5	2.46	2.05	NOV	2.13205	1.3652e-36	6.11562e-37
23527	10.14	9.97	10.43	14.3	13.65	12.82	ACAP2	0.417267	5.63075e-41	2.28206e-41
4668	8	7.03	6.93	10.57	10.26	10.22	NAGA	0.500864	2.60756e-23	1.66201e-23
152206	0.45	0.35	0.35	0.52	0.48	0.79	CCDC13	0.638616	0.0047784	0.00912014
2919	0.16	0.1	0.05	0.51	0.66	0.26	CXCL1	2.19322	5.84462e-05	9.09719e-05
3248	0.21	0.29	0.23	3.83	4.46	5.34	HPGD	4.20293	1.31135e-142	1.26045e-143
6915	0.71	0.63	0.73	1.34	1.28	1.12	TBXA2R	0.84905	2.71097e-06	3.79627e-06
23492	1.02	0.78	1.06	1.31	1.75	1.52	CBX7	0.663852	2.20999e-07	2.86593e-07
374355	0.31	0.14	0.14	0.46	0.49	0.49	CCDC172	1.28874	0.000681237	0.00117467
6322	7.85	8.53	8	18.3	19.6	18.94	SCML1	1.21794	1.22628e-137	1.23708e-138
2911	0.04	0.1	0.15	0.14	0.19	0.18	GRM1	0.833293	0.00366203	0.00690353
55163	3.73	3.82	3.41	5.6	5.6	6.42	PNPO	0.685409	7.95195e-22	5.29142e-22
6415	104.74	100.64	87.92	146.22	148.29	153.55	SEPW1	0.611838	1.33342e-105	1.8884e-106
132	15.08	17.23	13.6	27.35	28.6	30.1	ADK	0.905732	1.05016e-96	1.67801e-97
160622	3.11	2.48	2.68	3.73	3.84	3.86	GRASP	0.534279	2.90223e-06	4.07638e-06
83872	1.89	1.87	2.3	4.67	4.31	3.58	HMCN1	1.05114	2.53453e-158	2.08303e-159
389337	0.19	0.15	0.12	0.49	0.38	0.42	ARHGEF37	1.46222	7.69435e-09	9.09741e-09
6374	0.35	0.35	0.47	0.84	1.1	1.12	CXCL5	1.37615	1.23053e-09	1.39438e-09
113230	0.49	0.53	0.27	0.91	0.99	0.77	MISP3	1.04437	0.000580606	0.000994186
94240	0.24	0.24	0.13	0.5	0.65	0.72	EPSTI1	1.63352	1.04355e-09	1.17623e-09
10811	0.88	1.16	0.58	1.85	1.38	1.47	NOXA1	0.849781	2.95093e-05	4.48568e-05
84186	10.67	10.61	9.9	13.88	13.09	13.75	ZCCHC7	0.386792	1.51867e-14	1.34777e-14
116461	29.37	28.59	26.97	54.41	50.93	52.7	TSEN15	0.902707	4.24983e-163	3.36535e-164
5916	5.19	5.14	4.53	10.78	10.99	11.19	RARG	1.16694	1.08341e-76	2.27188e-77
6658	16.79	14.84	16.21	22.92	25.49	24.81	SOX3	0.615178	1.69409e-42	6.63884e-43
93035	0	0	0	0.01	0.01	0	PKHD1L1	3.60467	0.010028	0.020061
84987	14.67	14.48	14.88	18.25	20.86	22.97	COX14	0.495856	2.63774e-10	2.86658e-10
84842	2.53	2.34	2.42	8.15	9.56	8.64	HPDL	1.85362	6.94492e-77	1.45143e-77
670	18.37	16.73	15.25	24.14	23.99	26.1	BPHL	0.559842	1.17129e-33	5.625e-34
2739	113.56	135	123.97	181.55	178.53	178.81	GLO1	0.532553	4.52236e-233	2.20931e-234
55741	5.68	5.48	4.74	9.18	9.7	10.1	EDEM2	0.863027	2.03468e-28	1.12211e-28
53335	0.36	0.57	0.3	0.68	0.56	0.62	BCL11A	0.67809	0.000408802	0.000689217
406	1.22	1.03	1.14	3.76	3.6	4	ARNTL	1.73553	1.60075e-48	5.53903e-49
55157	11.4	10.55	11.02	22.4	22.88	20.69	DARS2	1.00127	3.9955e-140	3.93908e-141
51332	0.1	0.16	0.09	0.19	0.21	0.2	SPTBN5	0.768644	0.000168179	0.000272909
347273	4.42	4.74	4.43	5.55	6.1	5.98	MURC	0.376309	1.10478e-07	1.40113e-07
54751	7.7	7.52	6.56	11.52	10.76	10.23	FBLIM1	0.601246	2.45772e-22	1.60769e-22
79008	12.04	9.9	10.51	15.64	16.74	16.62	SLX1B	0.601148	2.92933e-16	2.4075e-16
123803	18.12	20.2	19.59	25.11	28.19	28.52	NTAN1	0.514312	2.88873e-20	2.03176e-20
9725	0.89	1.09	1.17	1.83	1.99	1.85	TMEM63A	0.845677	1.09279e-13	1.0047e-13
83706	0.23	0.32	0.21	0.23	0.47	0.54	FERMT3	0.703634	0.0124387	0.0252961
130340	1.69	1.9	1.67	3.21	3.4	2.74	AP1S3	0.828251	8.61902e-19	6.41174e-19
6774	10.14	9.86	11.03	19.07	17.88	18.08	STAT3	0.830742	9.17616e-127	1.03413e-127
116444	1	0.83	0.48	1.71	1.9	1.64	GRIN3B	1.18842	4.79324e-16	3.9791e-16
347240	4.2	4.38	4.34	5.76	5.62	5.81	KIF24	0.412188	9.57766e-16	8.0573e-16
111	1.87	1.53	1.56	2.62	2.6	3.01	ADCY5	0.772647	1.6005e-20	1.11582e-20
54762	1.12	0.88	1.22	2.88	2.41	2.54	GRAMD1C	1.28912	1.79285e-29	9.61235e-30
25791	3.03	1.84	2.15	3.92	4.27	4.06	NGEF	0.805496	1.23537e-16	9.99395e-17
5655	0.29	0.26	0.18	1.21	1.41	1.25	KLK10	2.407	2.1703e-27	1.22944e-27
56911	0.21	0.25	0.21	0.27	0.29	0.64	MAP3K7CL	0.914138	0.010009	0.020009
85363	7.34	6.5	6.52	9.6	8.67	8.07	TRIM5	0.412559	4.028e-13	3.81555e-13
84299	15.32	14.03	13.2	18.83	16.63	19.31	MIEN1	0.364053	4.1354e-10	4.55035e-10
10053	1.92	1.17	1.61	2.02	2.45	2.28	AP1M2	0.51978	0.000590456	0.00101168
2523	0.4	0.65	0.45	1.04	0.88	0.55	FUT1	0.715579	3.95428e-05	6.0757e-05
4618	0.27	0.09	0.18	0.49	0.27	0.4	MYF6	1.13518	0.00970285	0.0193661
392862	0.04	0.01	0.03	0.2	0.24	0.18	GRID2IP	3.04945	5.4647e-10	6.05254e-10
51046	5.91	6.24	7.66	10.69	9.76	8.88	ST8SIA3	0.566194	1.39384e-71	3.18835e-72
55970	10.62	10.55	11.43	20.2	16.97	16.3	GNG12	0.713772	3.66806e-85	6.84438e-86
8991	23.72	21.88	22.1	39.26	43.39	47.98	SELENBP1	0.948116	1.52083e-131	1.64419e-132
92745	2.2	2.08	2.23	3.46	4.82	4.15	SLC38A5	0.934877	1.8645e-15	1.58826e-15
92799	18.52	18.08	18.59	28.19	30.2	29.14	SHKBP1	0.666087	2.88937e-66	7.18001e-67
10112	24.65	24.37	22.31	32.24	30.32	30.67	KIF20A	0.38652	4.10577e-39	1.73208e-39
425054	0.05	0.35	0.4	0.72	0.1	0.87	VCX3B	1.06684	0.00631197	0.0122598
79624	22.13	25	23.58	45.91	48.54	48.03	ARMT1	1.00983	1.93845e-237	9.26478e-239
93081	10.24	11.02	10.35	14.67	15.6	15.22	TEX30	0.523824	3.53283e-14	3.17764e-14
5607	16.1	15.75	15.6	20.66	20.23	21.26	MAP2K5	0.374847	7.8791e-16	6.61169e-16
79709	19.65	19.01	19.18	26.42	27.19	27.6	COLGALT1	0.490068	5.80051e-56	1.73604e-56
83540	20.21	21.81	22.8	28.15	28.26	29.18	NUF2	0.397745	1.61752e-21	1.08775e-21
595	56.18	51.13	57.6	71.45	71.64	66.29	CCND1	0.345207	3.55448e-86	6.55721e-87
51267	0.17	0.16	0.1	0.65	0.46	0.75	CLEC1A	2.14214	5.26348e-12	5.24485e-12
54982	27.34	24.21	26.35	33.21	33.85	33.68	CLN6	0.371855	4.95544e-26	2.90419e-26
4015	0.85	0.75	0.58	1.41	1.37	1.6	LOX	1.12424	2.23088e-18	1.68632e-18
84938	8.71	8.52	9	16.35	15.95	16.3	ATG4C	0.89385	1.13209e-69	2.68943e-70
58191	0.63	0.48	0.4	0.63	0.76	0.97	CXCL16	0.640768	0.00377406	0.00712337
83546	0.57	0.13	0.42	6.81	7.02	6.97	RTBDN	3.99746	1.24757e-103	1.80862e-104
114879	3.75	3.26	4.5	5.06	5.01	5.03	OSBPL5	0.393131	1.09199e-08	1.30209e-08
57572	5.64	6.03	6.41	11.22	11.27	11.97	DOCK6	0.930454	1.27468e-124	1.4635e-125
333926	1.55	1.3	1.37	7.46	8.4	7.76	PPM1J	2.48537	8.96279e-97	1.42897e-97
100129940	1.51	1.91	1.35	2.09	1.97	2.65	LOC100129940	0.605352	6.27407e-05	9.80602e-05
3909	0.21	0.13	0.14	0.33	0.5	0.4	LAMA3	1.4173	1.62876e-10	1.74766e-10
3736	0.69	0.63	0.69	1.22	1.22	1	KCNA1	0.780573	4.30068e-13	4.08066e-13
2115	7.91	6.55	7.42	13.04	11.46	11.29	ETV1	0.712912	2.55085e-83	4.84521e-84
4489	0	0	0	0.58	0	0.14	MT1A	3.43113	0.0153519	0.0317377
5549	2.75	1.98	2.09	7.43	8.13	8.5	PRELP	1.82041	1.28405e-221	6.63532e-223
55038	20.71	22.58	21.3	26.85	27.37	27.89	CDCA4	0.342168	4.18127e-20	2.95488e-20
5587	2.47	2.22	2.02	3.27	3.3	3.84	PRKD1	0.632297	8.73199e-13	8.3977e-13
353345	0.43	0.53	0.36	0.85	0.72	0.68	GPR141	0.772635	3.9869e-05	6.12794e-05
3423	14.83	14.4	17.08	21.54	20.76	19.86	IDS	0.368748	3.13964e-44	1.18773e-44
100505741	0.2	0.14	0.08	0.14	0.28	0.44	SPATA1	1.05549	0.00812016	0.0160439
100533105	0.65	0.82	0	1.43	0.19	0.57	C8orf44-SGK3	0.564791	0.000628471	0.00108069
10162	10.06	9.82	10.01	15.9	16.26	15.74	LPCAT3	0.680793	3.78924e-37	1.67139e-37
2022	0.17	0.37	0.25	0.91	0.76	0.86	ENG	1.7343	9.33922e-13	8.99156e-13
116832	24.77	24.39	23.34	29.85	35.79	36.23	RPL39L	0.491285	1.15316e-14	1.01525e-14
57719	5.97	5.11	5.75	7.08	7.43	8.09	ANO8	0.426288	8.83978e-15	7.74056e-15
8074	0.1	0.1	0.1	0.18	0.2	0.22	FGF23	1.01971	0.0106263	0.0213386
154150	0.03	0.08	0.05	0.24	0.19	0.21	HDGFL1	2.01971	0.0003608	0.000605335
81575	1.5	1.29	1.52	1.99	1.77	1.73	APOLD1	0.343241	0.000512831	0.000872978
150209	0.98	0.67	0.45	1.04	1.01	0.73	AIFM3	0.408748	0.0231596	0.0495046
2888	1.35	1.73	1.49	5.19	4.91	5.12	GRB14	1.74956	9.96539e-55	3.06691e-55
3818	0.9	0.84	0.72	1.79	1.47	1.97	KLKB1	1.10717	1.28127e-10	1.36667e-10
166336	2.68	2.4	2.38	4.38	4.31	3.88	PRICKLE2	0.751814	2.93304e-42	1.1551e-42
9	2.06	1.92	2.06	2.04	3.58	2.84	NAT1	0.513313	6.52194e-05	0.00010213
81558	16.84	15.37	15.22	21.26	22.17	21.73	FAM117A	0.45886	2.7897e-26	1.62854e-26
27145	4.14	3.66	4.37	7.61	7.17	7.27	FILIP1	0.809824	5.36439e-51	1.78148e-51
27242	11.22	9.21	10.37	16.34	15.77	15.37	TNFRSF21	0.62565	5.51507e-50	1.86265e-50
2696	1.92	1.83	1.43	2.41	2.11	2.37	GIPR	0.407189	0.000178527	0.000290646
4199	0.78	0.82	0.83	1.11	1.31	1.83	ME1	0.803027	3.74491e-08	4.60744e-08
11123	1.81	1.71	1.73	5.67	5.49	5.02	RCAN3	1.69819	1.99097e-60	5.48475e-61
2288	33.66	33.46	30.86	62.52	64.04	67.66	FKBP4	0.987664	0	0
160428	1.29	1.2	1.49	2.64	2.48	2.06	ALDH1L2	0.853362	7.0952e-28	3.97176e-28
23624	0.16	0.08	0.11	0.46	0.54	0.78	CBLC	2.34163	2.02971e-07	2.62284e-07
83881	2.9	5.43	2.16	6.97	6.91	6.12	MIXL1	0.928453	6.22709e-24	3.89326e-24
29985	14.63	14.93	14.7	18.52	17.94	19.29	SLC39A3	0.327454	4.75309e-09	5.54017e-09
5128	11.06	11.74	12.12	16.08	15.12	14.05	CDK17	0.373789	1.2143e-23	7.65833e-24
51019	11.16	11.27	10.52	16.63	14.82	16.5	CCDC53	0.541243	6.90704e-12	6.92157e-12
79847	1.44	1.25	1.73	2.04	2.01	2.07	MFSD13A	0.470001	0.000166762	0.000270551
653192	0.04	0	0	0	0.18	0.11	TRIM43B	3.01971	0.00657098	0.0128046
5631	40.19	43.48	41.45	53.16	53.42	56.67	PRPS1	0.38401	1.21308e-41	4.84584e-42
113452	4.09	3.21	2.25	18.9	20.94	21.02	TMEM54	2.67072	1.63576e-165	1.26936e-166
728294	2.85	2.78	2.53	3.9	4.7	4.78	D2HGDH	0.764115	2.20749e-15	1.88705e-15
65983	1.9	1.83	2.01	3.6	3.99	3.86	GRAMD3	0.957616	1.01222e-19	7.25503e-20
143630	0.03	0.05	0.1	0.13	0.15	0.15	UBQLNL	1.29981	0.0169833	0.0353625
6282	63.52	58.36	44.11	152.4	165.49	175.2	S100A11	1.57133	0	0
55212	10.17	12.59	12.08	17.5	16.36	15.9	BBS7	0.520791	6.89137e-33	3.3715e-33
64210	23.97	22.75	22.82	37.47	40.86	39.21	MMS19	0.760875	4.16221e-167	3.15648e-168
1747	0.86	0.85	0.83	2.37	2.27	2.81	DLX3	1.55708	5.6882e-26	3.34266e-26
51057	1.42	1.6	1.72	2.57	2.48	2.32	WDPCP	0.67134	5.30183e-09	6.20129e-09
5698	0	0	0.06	0.81	0.81	0.52	PSMB9	5.22916	2.3944e-10	2.5958e-10
56112	0	0	0	0	0.09	0.06	PCDHGA3	4.54953	0.000327713	0.000546702
100526794	0	0	0	0.08	0	0.05	NT5C1B-RDH14	3.5256	0.0122461	0.0248807
5118	8.13	9.6	6.38	11.1	10.71	10.9	PCOLCE	0.440085	1.50345e-09	1.71079e-09
164668	0.06	0.11	0.13	2	1.69	1.59	APOBEC3H	4.18688	6.03599e-22	3.9952e-22
6640	3.3	3.65	3.16	4.73	5.44	5.77	SNTA1	0.658411	4.53582e-13	4.30617e-13
199713	0.32	0.13	0.14	3.63	4.4	4.59	NLRP7	4.43554	1.95484e-160	1.57557e-161
29986	0.51	0.63	0.34	0.81	0.76	1.27	SLC39A2	0.956512	0.000641712	0.00110459
6817	2.9	2.8	2.01	4.13	5.75	4.77	SULT1A1	0.859876	4.75896e-11	4.95362e-11
2903	1.29	1.14	1.44	2.47	2.34	2.06	GRIN2A	0.837459	1.38827e-47	4.87726e-48
10194	4.67	4.56	4.91	8.55	8.79	8.61	TSHZ1	0.876823	1.01779e-66	2.51124e-67
135138	0.98	1.15	1.02	1.12	1.5	1.67	PACRG	0.446804	0.0131282	0.0268256
56107	0.2	0.22	0.3	0.61	0.23	0.28	PCDHGA9	0.619774	0.00545609	0.0104973
1379	0.26	0.08	0.06	1.21	1.41	1.52	CR1L	3.35869	3.13199e-25	1.88193e-25
100506658	1.97	2.09	1.77	3.94	3.9	3.77	OCLN	1.05219	1.14713e-49	3.89657e-50
200035	1.87	1.86	1.87	2.35	2.66	2.33	NUDT17	0.391598	0.0183423	0.0383741
11093	1.67	1.62	1.45	2.13	2.74	2.72	ADAMTS13	0.647947	1.06811e-12	1.03099e-12
5351	28.59	25.31	26.3	37.94	39.53	38.88	PLOD1	0.538173	4.99968e-77	1.04225e-77
79953	3.2	2.74	3.22	4.81	4.7	4.91	SYNDIG1	0.67702	3.51884e-12	3.47659e-12
10382	17.74	12.37	14.52	19.32	18.61	20.31	TUBB4A	0.384065	4.06138e-18	3.1101e-18
57030	0.65	0.47	0.41	2.8	2.59	2.55	SLC17A7	2.38176	7.51579e-54	2.35943e-54
10159	44.63	46.65	45.75	61.98	61.15	61.26	ATP6AP2	0.428445	4.54349e-54	1.41912e-54
79856	1.65	1.89	1.41	2.62	2.41	2.96	SNX22	0.691858	2.49155e-11	2.55963e-11
28983	0.14	0.05	0.06	0.78	0.72	0.89	TMPRSS11E	3.27605	3.11442e-17	2.46734e-17
57687	30.08	27	32.36	59.09	60.01	57.95	VAT1L	0.985965	0	0
51050	0.09	0.06	0.17	0.38	0.24	0.23	PI15	1.38649	8.76277e-08	1.10437e-07
10163	27.49	26.4	30.17	37.69	35.6	38.18	WASF2	0.400643	4.66039e-80	9.28778e-81
285190	0.28	0.27	0.13	0.3	0.39	0.38	RGPD4	0.661089	0.000536407	0.000914908
55364	18.54	19.07	17.71	25.92	23.86	23.72	IMPACT	0.410501	1.65072e-37	7.23162e-38
2805	19.79	19.37	18.23	27.34	30.69	28.59	GOT1	0.594509	1.45362e-48	5.02223e-49
2149	17.16	16.73	17.9	25.16	24.27	22.33	F2R	0.469067	3.52867e-47	1.24716e-47
90102	8.38	9.47	10.29	15.15	14.36	12.75	PHLDB2	0.586256	5.51104e-64	1.42974e-64
7456	4.12	4.9	5.12	8.42	8.45	7.62	WIPF1	0.791892	5.74247e-50	1.94046e-50
7289	14.45	13.07	13.53	16.92	18.25	17.76	TULP3	0.360952	2.44908e-18	1.85687e-18
8747	0.07	0.07	0.09	0.22	0.15	0.18	ADAM21	1.32772	0.00513345	0.00983944
79012	16.93	13.74	15.64	23.62	24.41	25.91	CAMKV	0.67053	2.19445e-78	4.48561e-79
55466	0.59	0.36	0.61	0.6	0.96	0.89	DNAJA4	0.68171	0.000508961	0.000865941
6695	4.6	4.37	4.08	19.21	18.65	18.08	SPOCK1	2.09997	0	0
56660	0.95	1.14	0.9	2.54	2.81	2.61	KCNK12	1.41484	4.97993e-14	4.50999e-14
161291	0.09	0.08	0.13	0.24	0.23	0.17	TMEM30B	1.08111	0.00126724	0.00225508
29015	7.01	5.77	6.63	9.09	9.6	9.33	SLC43A3	0.526845	4.16238e-17	3.31445e-17
1917	5.21	4.86	5.18	21.72	19.6	21.55	EEF1A2	2.04427	1.86304e-231	9.16722e-233
900	133.49	150.88	136.29	195.4	189.36	188.25	CCNG1	0.440237	1.46389e-206	8.49408e-208
318	17.41	18.58	19.05	25.3	26.87	28.17	NUDT2	0.543547	2.76234e-18	2.09828e-18
28316	0.86	0.65	0.81	1.77	1.89	2	CDH20	1.28661	2.13055e-22	1.39179e-22
197258	1.6	1.59	1.41	2.6	2.84	2.77	FUK	0.833694	1.46038e-16	1.18658e-16
51710	3.97	4.31	2.86	5.56	5.34	5.87	ZNF44	0.595145	3.36318e-13	3.17689e-13
84152	1.02	1.02	1.11	1.63	1.99	2.05	PPP1R1B	0.984082	1.89255e-07	2.44126e-07
3362	0.1	0.08	0.12	0.43	0.6	0.67	HTR6	2.47914	3.37614e-15	2.90689e-15
9144	10.16	8.79	8.3	16.12	17.53	18.47	SYNGR2	0.942558	2.23126e-52	7.17377e-53
6331	0.42	0.43	0.38	0.82	0.82	0.8	SCN5A	0.990811	2.33578e-14	2.08611e-14
6091	25.78	23.59	27.14	37.52	34.19	30.83	ROBO1	0.429364	2.57474e-106	3.62821e-107
170575	0.02	0.08	0.03	0.16	0.08	0.04	GIMAP1	1.08886	0.020127	0.0424437
10960	37.82	35.51	34.51	46.66	48.86	46.59	LMAN2	0.398774	1.12617e-33	5.40436e-34
29929	7.42	9.16	8.6	11.61	12.23	12.22	ALG6	0.518115	7.98057e-26	4.7151e-26
30001	5.99	6.39	6	9.68	9.07	9.71	ERO1A	0.630506	3.30693e-46	1.19561e-46
7504	0.91	0.89	0.98	2.48	2.39	2.03	XK	1.31237	1.3444e-36	6.02008e-37
25928	1.23	1.21	1.38	1.97	2.28	2.18	SOSTDC1	0.754305	2.51874e-06	3.51865e-06
57544	5.39	6.05	6.54	11.53	9.79	9.2	TXNDC16	0.764092	4.59957e-58	1.3255e-58
119391	2.34	1.89	1.74	4.57	3.45	3.71	GSTO2	0.875316	2.62102e-07	3.41837e-07
9522	10.92	11.69	11.71	17.33	15.9	14.61	SCAMP1	0.478721	1.76029e-53	5.55402e-54
90952	0.7	0.44	0.38	1.57	1.53	1.47	ESAM	1.59461	1.16628e-12	1.12698e-12
80071	2.93	2.71	2.79	4.06	3.92	3.77	CCDC15	0.480768	1.22956e-09	1.39304e-09
64168	1.42	1.34	1.32	2.92	2.6	3.15	NECAB1	1.09035	5.68878e-34	2.71092e-34
6303	23.48	26.33	21.9	43.2	45.86	52.01	SAT1	0.976402	1.40821e-91	2.39418e-92
80003	2.96	3.07	3.94	5.1	4.56	4.64	PCNX2	0.548748	5.64644e-23	3.62583e-23
8362	0	0	7.1	0	12.14	3.94	HIST1H4K	1.1837	6.4553e-06	9.29689e-06
5553	0.79	1.01	0.79	1.1	2.93	0.8	PRG2	0.887916	3.86934e-05	5.94179e-05
162681	5.25	6.24	6.32	8.14	7.8	7.52	C18orf54	0.379312	6.28708e-16	5.25358e-16
728485	1.98	2.36	1.65	2.94	3.21	3.54	LOC728485	0.694953	9.10203e-08	1.14841e-07
10654	22.53	20.88	18.44	27.3	28.73	30.44	PMVK	0.487221	5.07722e-20	3.59789e-20
202134	0.13	0	0.07	0.6	0.3	0.23	FAM153B	2.56	1.76568e-06	2.43922e-06
5787	0.08	0.14	0.1	0.34	0.35	0.27	PTPRB	1.65009	2.94721e-17	2.33279e-17
23034	1	1.04	1.2	2.57	2.1	2.03	SAMD4A	0.995925	2.99037e-28	1.65813e-28
27077	14.93	15.12	15.02	20.38	19.85	22.32	B9D1	0.402666	1.30068e-10	1.38783e-10
54518	0.11	0.04	0.07	0.4	0.33	0.33	APBB1IP	2.28274	1.28013e-07	1.63209e-07
6543	1.89	1.56	1.55	5.38	5.47	5.3	SLC8A2	1.69284	1.79338e-118	2.17291e-119
5468	0.14	0.23	0.26	0.95	0.75	0.93	PPARG	2.30728	4.21337e-12	4.17765e-12
114987	2.35	2.13	2.17	2.79	3.15	2.82	WDR31	0.394919	7.70661e-07	1.03759e-06
1803	0.78	0.87	0.94	1.82	1.88	1.79	DPP4	1.08456	4.2285e-17	3.36933e-17
57613	5.06	5.32	4.92	12.37	12.54	12.42	FAM234B	1.28665	1.39745e-167	1.05485e-168
7762	3.06	2.95	3.15	5.97	5.9	5.81	ZNF215	0.950196	6.77768e-39	2.87241e-39
203054	2.69	1.96	2.36	2.66	2.68	3.66	ADCK5	0.363293	0.00195291	0.00355067
60598	0.06	0.09	0.05	0.26	0.14	0.23	KCNK15	1.65535	0.000867845	0.00151481
84750	4.79	4.69	5.07	7.07	6.7	6.24	FUT10	0.460193	4.63703e-13	4.4087e-13
57683	4.45	4.61	4.94	8.32	6.8	5.62	ZDBF2	0.566673	1.18437e-51	3.87892e-52
84140	9.2	8.05	9.2	11.31	11.62	10.95	FAM161A	0.367775	3.70717e-15	3.20107e-15
84134	7.05	8.44	7.03	9.59	10.86	11.32	TOMM40L	0.506817	3.01867e-19	2.20621e-19
6795	1.56	2.07	1.6	4.23	5.07	4.59	AURKC	1.36811	1.77181e-18	1.33337e-18
57110	3.8	3.53	3.34	6.5	4.55	5.29	HRASLS	0.614653	2.64162e-06	3.69635e-06
126731	4.22	4.21	3.97	6.44	6.54	5.97	CCSAP	0.613391	6.32473e-28	3.53266e-28
4326	11.9	9.06	9.56	14.17	16.8	16.69	MMP17	0.644783	1.17414e-35	5.36122e-36
1946	7.81	6.47	5.69	9.72	10.87	11.15	EFNA5	0.670134	3.01237e-55	9.14324e-56
283377	4.32	4.71	4.84	5.81	6.06	6.22	SPRYD4	0.384068	5.04856e-06	7.21838e-06
343035	0.55	0.47	0.41	0.83	0.72	0.88	RD3	0.763014	8.36743e-06	1.21481e-05
3155	10.99	9.28	8.71	14.89	14.95	15.15	HMGCL	0.642241	7.12687e-22	4.73233e-22
27132	1.29	1.36	1.53	5.75	7.93	7.64	CPNE7	2.36117	1.62846e-116	2.01329e-117
9098	0.99	0.92	0.89	2.03	1.96	2.15	USP6	1.13681	1.43947e-40	5.86695e-41
81839	1.53	1.57	1.71	3.47	3.49	2.92	VANGL1	1.04065	2.85823e-59	8.04024e-60
8673	10.25	9.6	8.52	10.52	12.48	15.59	VAMP8	0.445427	4.32526e-06	6.15522e-06
283849	0.26	0.3	0.49	0.74	1.09	0.76	EXOC3L1	1.29604	8.41895e-08	1.06015e-07
9576	4.24	3.14	3.16	8.92	8.57	8.56	SPAG6	1.26911	1.33267e-65	3.36101e-66
7071	5.89	6.38	6.05	11.96	10.91	10.15	KLF10	0.831413	5.6691e-49	1.94667e-49
137075	0.57	0.74	0.63	1.12	0.82	1.03	CLDN23	0.612048	0.00389503	0.00736201
7447	1.35	0.87	1.12	4.33	4.85	5.73	VSNL1	2.15867	7.72853e-60	2.15769e-60
114294	5.07	4.74	4.36	11.33	10.03	10.69	LACTB	1.13028	2.76834e-55	8.3928e-56
5179	1.49	1.08	1.74	4.29	3.65	4.66	PENK	1.55022	9.94393e-23	6.44331e-23
56670	0.03	0.01	0	0.06	0.04	0.04	SUCNR1	1.7696	0.0198963	0.041908
138639	1.97	2.01	1.87	2.39	2.68	2.41	PTPDC1	0.347976	7.6002e-05	0.000119671
155368	1.32	0.75	2.13	3	2.92	3.04	WBSCR27	1.09317	1.00872e-07	1.27543e-07
54839	10.61	12.88	11.83	16.22	15.35	15.92	LRRC49	0.427201	1.04377e-21	6.97679e-22
149954	0.03	0.03	0	0.03	0.11	0.16	BPIFB4	2.47914	0.00446692	0.00849808
249	35.94	32.65	32.44	51	58.53	55	ALPL	0.701584	2.13444e-147	1.92361e-148
8460	8.08	8.9	7.65	10.38	10.41	10.48	TPST1	0.344303	1.2128e-07	1.54239e-07
1748	0.38	0.2	0.33	3.7	4.26	4.27	DLX4	3.72015	4.32722e-82	8.3567e-83
858	0.6	0.84	0.68	1.06	0.98	1.17	CAV2	0.614383	0.000303978	0.000505552
64849	2.83	2.5	2.22	3.51	3.24	3.63	SLC13A3	0.469388	1.24379e-08	1.48858e-08
55071	9.2	8.46	9.41	12.96	14.69	13.81	C9orf40	0.615789	8.22995e-28	4.61423e-28
479	0.09	0.08	0.05	0.4	0.51	0.41	ATP12A	2.58739	1.42481e-13	1.31925e-13
64754	20.67	20.31	16.63	32.44	33.77	34.97	SMYD3	0.841406	3.16605e-77	6.56096e-78
9787	33.86	39.01	38.98	50.7	50.58	51.37	DLGAP5	0.452244	9.89068e-73	2.21883e-73
6768	0.35	0.24	0.25	0.47	0.3	0.46	ST14	0.543268	0.0205449	0.0433828
51367	22.78	23.93	21.09	28.7	30.29	30.37	POP5	0.410774	1.53555e-10	1.64392e-10
54509	0.87	1.04	0.8	3.53	3.75	4.3	RHOF	2.09453	9.61063e-55	2.95604e-55
4908	1.98	2.01	1.94	2.86	2.5	2.71	NTF3	0.421223	0.00541152	0.0104039
10290	3.97	3.75	2.89	5.89	5.54	5.79	SPEG	0.757655	2.49685e-24	1.53904e-24
5355	0.9	1.01	0.49	6.17	7.39	6.12	PLP2	3.04076	4.13299e-59	1.16553e-59
11240	1.53	1.21	1.34	2.91	3.13	3.17	PADI2	1.17855	1.30156e-34	6.10373e-35
55314	0.44	0.28	0.56	0.97	0.62	0.78	TMEM144	0.885164	1.12906e-05	1.65792e-05
57502	7.34	6.76	8.44	11.88	11.25	10.6	NLGN4X	0.582535	2.49799e-50	8.39701e-51
57205	1.15	1.48	1.31	2.53	2.48	2.17	ATP10D	0.864096	7.48118e-25	4.54671e-25
55567	0.02	0.01	0.03	0.09	0.12	0.09	DNAH3	2.13518	4.28189e-09	4.97735e-09
2564	0.78	0.68	0.68	2.29	2.3	2.2	GABRE	1.66555	2.67987e-31	1.36686e-31
3745	1.34	1.26	1.29	1.8	1.66	1.51	KCNB1	0.352393	1.86008e-07	2.3974e-07
130576	0.72	0.65	0.67	1.51	1.36	1.99	LYPD6B	1.23789	1.22571e-07	1.56013e-07
11040	8.01	6.37	6.95	11.68	12.1	13.27	PIM2	0.798055	7.19427e-37	3.20122e-37
3394	0.11	0.07	0.09	0.18	0.24	0.27	IRF8	1.38894	0.00155467	0.00279206
2878	6.53	5.06	6.05	16.28	17.31	16.2	GPX3	1.49748	9.76711e-107	1.36428e-107
57568	15.59	15.78	18.12	23.21	22.19	19.81	SIPA1L2	0.398434	1.04305e-54	3.21556e-55
2185	1.66	1.61	1.5	2.31	2.66	2.2	PTK2B	0.61412	2.97438e-10	3.24398e-10
79777	1.53	1.58	1.34	2.55	2.05	2.44	ACBD4	0.669772	1.84241e-07	2.37431e-07
1191	48.69	39.62	40.48	116.45	119.19	126.51	CLU	1.49264	0	0
23787	90.6	87.43	81.45	102.66	112.04	111.71	MTCH1	0.329759	4.80454e-66	1.20239e-66
29091	2.44	2.23	2.23	3.55	3.34	3.74	STXBP6	0.646397	5.7917e-14	5.26762e-14
26272	1.43	0.85	0.99	1.55	1.57	2.27	FBXO4	0.621542	0.00103555	0.0018247
167838	0.31	0.3	0.25	0.87	0.82	0.79	TXLNB	1.53323	5.85757e-16	4.88435e-16
84329	2.64	2.38	1.56	3.36	3.01	3.55	HVCN1	0.595416	5.39277e-06	7.72954e-06
84876	7.4	7.39	6.26	9.38	10.69	10.37	ORAI1	0.53238	4.59366e-11	4.77581e-11
145501	0.2	0.27	0.18	0.45	0.59	0.47	ISM2	1.26763	8.81425e-06	1.28201e-05
25941	50.67	50.75	50.29	70.84	76.66	73.34	TPGS2	0.52255	7.79829e-148	6.97299e-149
30844	4.35	4.2	4.38	11.9	11.96	11.88	EHD4	1.46724	2.42042e-120	2.88569e-121
58504	0.93	0.92	0.88	2.18	2.05	1.95	ARHGAP22	1.22085	1.24675e-16	1.00882e-16
121642	17.41	15.47	14.78	18.69	21.43	23.61	ALKBH2	0.393165	9.4989e-10	1.06899e-09
729993	22.77	20.11	22.37	27.58	27.42	27.32	SHISA9	0.326071	5.29181e-45	1.96457e-45
5169	0.09	0.11	0.09	0.31	0.18	0.24	ENPP3	1.34163	0.000551175	0.000941457
10424	23.82	22.58	22.42	30.39	32.87	31.08	PGRMC2	0.455721	7.4823e-58	2.16285e-58
23555	6.12	6.01	5.65	9.18	9.65	9	TSPAN15	0.646595	9.36153e-16	7.87052e-16
152503	6.75	6.21	6.64	11.89	11.97	11.66	SH3D19	0.849835	2.76465e-85	5.15378e-86
654	0.56	0.44	0.52	0.82	0.66	0.84	BMP6	0.619244	0.000490158	0.000832567
90550	11.71	11.98	11.67	15.87	14.9	15.16	MCU	0.377917	9.13121e-17	7.3548e-17
79187	16.72	17.44	16.1	23.43	27.32	26.95	FSD1	0.630794	2.85613e-42	1.12279e-42
136853	2.58	2.61	2.51	6.64	6.22	6.73	SSC4D	1.34865	5.43355e-57	1.59459e-57
3993	1.64	1.13	1.3	3.74	3.57	4.07	LLGL2	1.45482	4.78687e-42	1.89277e-42
10186	7.19	6.1	6.81	14.75	15.44	14.54	LHFP	1.1551	2.5269e-78	5.16961e-79
259236	0.03	0.13	0.19	0.32	0.45	0.48	TMIE	1.84568	2.53933e-05	3.83762e-05
3382	3.22	2.96	3.84	6.64	6.58	6.24	ICA1	0.960885	3.54514e-29	1.91698e-29
2895	1.42	0.96	1.16	2.61	2	1.93	GRID2	0.884864	1.45772e-19	1.05304e-19
38	12.31	11.6	12.07	15.85	17.15	18.46	ACAT1	0.51652	2.17154e-23	1.37989e-23
196	0.97	0.91	0.89	1.48	1.55	1.11	AHR	0.579115	5.28218e-08	6.55839e-08
8492	0.83	0.72	0.78	4.29	4.44	4.01	PRSS12	2.45091	2.0537e-134	2.1406e-135
203190	0	0.04	0.02	0.07	0.07	0.11	LGI3	2.2421	0.00277927	0.00514869
1020	8.54	7.67	7.33	10.73	10.15	11.57	CDK5	0.4694	5.10333e-08	6.33004e-08
2173	26.56	26.89	24.03	82.62	84.85	91.74	FABP7	1.77459	0	0
10783	4.07	4.44	4.86	6.63	7.27	5.92	NEK6	0.57312	3.84203e-14	3.46456e-14
9478	1.03	0.6	0.44	1.97	2.26	2.02	CABP1	1.5715	2.24381e-11	2.29958e-11
4129	1.51	1.47	1.68	3.24	3.61	3.93	MAOB	1.20801	1.58097e-25	9.42714e-26
8514	3.19	2.39	2.77	3.8	4.13	4.18	KCNAB2	0.530673	1.28796e-11	1.30634e-11
23302	14.15	14.02	15.17	31.12	32.11	31.35	WSCD1	1.12624	0	0
51024	63.15	68.08	61.81	77.38	79.93	89.02	FIS1	0.351976	8.65587e-20	6.19185e-20
5214	16.33	16.22	15.48	53.9	56.63	57.83	PFKP	1.82142	0	0
4588	0.17	0.12	0.09	0.15	0.22	0.16	MUC6	0.517206	0.0227363	0.0484553
150737	3.57	4.41	4.63	6.96	6.4	5.66	TTC30B	0.593348	1.84532e-14	1.64287e-14
4641	10.8	10.29	11.46	16.75	16.89	16.74	MYO1C	0.633226	3.89737e-70	9.2106e-71
10019	3.01	3.42	3.19	6.74	6.96	6.78	SH2B3	1.10182	3.17905e-73	7.0925e-74
4684	32.95	29.57	34.42	49.91	47.35	46.02	NCAM1	0.564239	5.54141e-201	3.32285e-202
4860	13.15	15.99	13.65	22.45	23.06	23.95	PNP	0.698791	7.24311e-59	2.05666e-59
126295	2.21	2.77	1.91	3.32	3.59	4.58	ZNF57	0.75038	2.20464e-10	2.38697e-10
8291	0.73	0.64	0.6	1.21	1.14	1.1	DYSF	0.828852	1.39879e-12	1.35609e-12
55194	9.71	9.82	7.99	10.55	12.03	12.89	EVA1B	0.361398	3.37617e-05	5.15827e-05
11226	0.48	0.59	0.38	0.86	0.51	0.63	GALNT6	0.466242	0.00461818	0.00879886
4627	38.56	33.51	38.31	53.83	53.66	51.31	MYH9	0.52547	1.40889e-247	6.21196e-249
84617	35.72	37.17	33.22	71.77	76.35	75.11	TUBB6	1.06276	4.00322e-301	1.30615e-302
8744	0.67	0.49	0.63	4.61	3.91	4.47	TNFSF9	2.85749	1.43063e-59	4.00673e-60
23136	15.46	15.59	16.55	21.04	21.39	20.24	EPB41L3	0.385964	2.45444e-30	1.28477e-30
7851	0.47	0.29	0.33	0.91	1.29	0.98	MALL	1.53602	1.17173e-13	1.07913e-13
3956	35.08	36.24	31.89	188.04	236.25	235.29	LGALS1	2.67655	0	0
8660	6.65	6.26	6.76	9.4	9.02	8.5	IRS2	0.453453	3.2642e-31	1.6695e-31
57333	2.45	2.49	2.51	17.73	17.63	20.71	RCN3	2.91279	4.91763e-288	1.72592e-289
3671	1.67	1.51	1.53	2.75	2.53	3.09	ISLR	0.829428	6.13578e-10	6.81529e-10
2584	7.28	8.23	6.46	11.8	12.84	12.71	GALK1	0.765234	1.42505e-21	9.56302e-22
51141	5.56	5.79	4.96	8.25	8.94	8.3	INSIG2	0.649633	3.01385e-21	2.04376e-21
8553	1.13	0.8	0.92	1.34	1.84	1.62	BHLHE40	0.754734	2.24708e-07	2.91522e-07
2232	5.94	6.96	6.65	7.88	9.16	8.12	FDXR	0.353493	2.89896e-06	4.07026e-06
10455	25.16	31.39	23.32	41.4	43.12	42.45	ECI2	0.667318	5.89295e-57	1.73045e-57
92822	4.25	4.65	4.63	5.62	5.76	6.7	ZNF276	0.417041	7.58409e-13	7.27369e-13
51127	1.89	2.03	2.22	3.43	3.52	3.43	TRIM17	0.760909	1.22556e-09	1.3883e-09
9294	3.42	3.05	3.2	3.72	4.25	4.56	S1PR2	0.375869	1.30061e-06	1.78045e-06
29094	6.27	6.24	5.87	9.25	8.84	8.45	LGALSL	0.530104	8.02644e-23	5.18952e-23
83660	5.22	4.71	5.2	7.98	7.99	7.35	TLN2	0.624451	1.00192e-77	2.06566e-78
55176	14.92	15.7	14.36	21.7	21.42	22.33	SEC61A2	0.569493	2.45117e-39	1.02628e-39
27440	23.23	24.51	21.93	29.69	29.37	30.47	CECR5	0.362269	3.88767e-18	2.97297e-18
4004	2.92	3.17	2.52	3.33	3.25	3.35	LMO1	0.353444	0.0130113	0.0265662
147660	0.86	0.68	0.73	1.19	1.5	1.27	ZNF578	0.803652	2.71474e-13	2.55335e-13
8788	15.46	14.84	14.91	28.94	29.72	30.46	DLK1	0.979891	4.09626e-255	1.74107e-256
337876	0.52	0.69	0.7	1.11	0.77	0.91	CHSY3	0.549256	0.000889313	0.001554
10316	0.14	0.28	0.17	0.46	0.64	0.63	NMUR1	1.54958	1.07611e-08	1.28259e-08
3845	12.47	13.03	13.49	21.06	18.93	18.52	KRAS	0.585211	1.63861e-85	3.04599e-86
3295	58.62	59.91	59.96	81.13	82.61	81.47	HSD17B4	0.458205	6.7051e-107	9.30662e-108
55124	0.46	0.4	0.3	0.64	0.58	0.66	PIWIL2	0.606173	0.00181468	0.00328591
153201	0.48	0.69	0.58	0.65	0.69	0.92	SLC36A2	0.371368	0.0232202	0.0496464
920	1.4	1.22	1.3	2.48	2.48	2.52	CD4	0.957369	5.77779e-15	5.02162e-15
85004	0.53	0.65	0.57	0.9	0.84	0.69	RERG	0.481037	0.0163125	0.0338819
51079	212.52	209.04	190.56	247.72	268.49	265.02	NDUFA13	0.352474	1.10082e-41	4.38962e-42
5336	2.53	2.39	2.18	3.88	4.09	3.78	PLCG2	0.725757	5.53354e-39	2.34221e-39
10324	0.43	0.66	0.64	1.37	1.37	1.27	KLHL41	1.21359	3.73841e-10	4.09835e-10
10627	122.63	131.48	109.62	167.56	172.07	182.31	MYL12A	0.516758	2.47078e-110	3.26383e-111
513	43.2	40.9	38.41	56.18	62.39	63.39	ATP5D	0.582938	3.9091e-37	1.72495e-37
5570	2.87	2.54	2.52	4.82	4.55	4.56	PKIB	0.79967	2.66193e-13	2.50181e-13
4318	0.42	0.24	0.25	1.22	1.79	1.62	MMP9	2.34941	1.6384e-25	9.78077e-26
57663	0.02	0.02	0.02	0.09	0.06	0.03	USP29	1.74192	0.0158346	0.0328277
9150	10.47	9.42	10.03	12.04	13.1	13.31	CTDP1	0.366139	7.69232e-16	6.45225e-16
22986	1.52	1.6	1.85	3.63	2.65	2.92	SORCS3	0.888323	4.30827e-29	2.33647e-29
645	11.65	13.02	12.22	27.57	26.3	28.75	BLVRB	1.16333	1.227e-57	3.57275e-58
8332	0.13	0	0	0.13	0.27	0.43	HIST1H2AL	2.6688	0.0187942	0.0394231
5106	3.73	3.06	2.91	4.93	5.31	4.91	PCK2	0.650781	2.15785e-12	2.10835e-12
3161	16.51	18.1	17.75	27	27.76	26.42	HMMR	0.64595	5.93579e-76	1.25728e-76
10742	1.77	1.13	1.5	2.91	2.52	3.09	RAI2	0.918654	6.85766e-12	6.86967e-12
445577	0.59	0.51	0.49	0.42	1.01	1.44	C9orf129	0.853936	0.00386386	0.00730104
2494	0.22	0.15	0.26	0.37	0.34	0.26	NR5A2	0.595607	0.00906535	0.0180154
25874	14.04	16.6	14.05	19.57	20.78	21.83	MPC2	0.476857	2.0945e-24	1.28845e-24
91133	0.2	0.18	0.34	0.61	0.56	0.63	L3MBTL4	1.32846	4.84935e-08	6.00816e-08
2329	1.4	1.21	1.19	1.83	1.99	2.48	FMO4	0.733402	4.74303e-07	6.28883e-07
6150	41.45	40.88	39.68	51.29	54.66	53.06	MRPL23	0.382697	7.20825e-15	6.28521e-15
134285	0.09	0	0.19	0.96	1.05	1.19	TMEM171	3.50083	1.74528e-14	1.55134e-14
79933	0.22	0.13	0.16	0.45	0.38	0.34	SYNPO2L	1.26506	7.41661e-07	9.97372e-07
377841	0.08	0.19	0.14	0.44	0.54	0.41	ENTPD8	1.78524	2.97983e-06	4.18853e-06
56063	5.79	5.49	4.42	8.29	6.48	6.89	TMEM234	0.464624	1.22654e-05	1.8082e-05
3833	29.48	27.41	29.1	36.03	36.16	35.75	KIFC1	0.328462	1.18796e-26	6.86575e-27
5002	2.98	3.27	3	5.64	6.03	7.67	SLC22A18	1.0901	2.69694e-22	1.76655e-22
2556	1.84	1.46	1.56	3.59	3.57	3.25	GABRA3	1.10184	6.44349e-23	4.14901e-23
8110	1.48	1.61	1.65	2.44	2.37	2.65	DPF3	0.707447	3.8504e-12	3.81029e-12
79017	46.94	49.8	53.71	101.11	97.79	100.26	GGCT	0.995892	2.88894e-218	1.5489e-219
642273	0.34	0.37	0.28	0.66	0.74	0.64	FAM110C	1.04182	4.30023e-07	5.6873e-07
3767	1.02	0.66	1.03	1.46	1.55	1.84	KCNJ11	0.838927	2.21614e-09	2.54091e-09
409	30.16	27.02	28.51	39.87	42.16	44.45	ARRB2	0.563539	3.01275e-57	8.79904e-58
7137	1.82	2.91	1.74	4.39	4.79	4.3	TNNI3	1.05798	1.87579e-09	2.14439e-09
1958	15.55	13.33	13.32	39.74	38.06	40.56	EGR1	1.48861	0	0
56944	29.31	23.59	27.02	134.54	145.56	144.63	OLFML3	2.40956	0	0
84518	5.04	4.65	4	14.03	16.15	16.62	CNFN	1.77459	8.56267e-38	3.7331e-38
148418	1.77	1.74	1.05	3.7	3.47	3.26	SAMD13	1.21235	1.19887e-14	1.05613e-14
340348	3.9	3.8	3.49	6.24	7.25	8.06	TSPAN33	0.945976	9.6015e-38	4.18939e-38
84273	11.95	13.29	12.06	17.84	18.34	18.94	NOA1	0.563374	1.18617e-30	6.15672e-31
163479	0.13	0.04	0	0.54	0.44	0.17	FNDC7	2.75667	6.99314e-11	7.35319e-11
29780	1.97	1.67	1.65	3.09	3.67	3.85	PARVB	0.943757	1.17996e-11	1.19513e-11
11185	1.83	1.36	1.53	2.36	2.26	1.75	INMT	0.4262	0.000696368	0.00120187
51481	0.37	0	0.24	0.48	0.94	1.07	VCX3A	2.02146	4.84632e-06	6.92152e-06
84671	3.06	3.66	4.17	5.26	4.87	4.48	ZNF347	0.420905	1.08646e-10	1.15543e-10
51540	8.5	7.69	8.67	11.64	12.02	12.31	SCLY	0.533878	8.16854e-21	5.63723e-21
80321	15.2	15.49	16.72	21.16	20.89	19.74	CEP70	0.430637	2.29785e-23	1.46258e-23
122970	0.17	0.31	0.31	0.95	0.74	0.53	ACOT4	1.47342	5.82048e-06	8.36414e-06
137970	2.23	2.1	2.65	4.75	4.15	4.04	UNC5D	0.896347	3.7657e-63	9.90893e-64
112616	15.82	12.64	16.55	19.49	20.08	20.82	CMTM7	0.414489	1.52841e-12	1.48391e-12
688	0.57	0.57	0.69	1.84	1.83	1.81	KLF5	1.55576	3.90748e-23	2.50158e-23
64965	42.28	41.35	38.01	58.15	61.41	63.44	MRPS9	0.589808	2.39797e-68	5.81512e-69
56894	3.64	2.92	3.44	4.45	4.25	4.19	AGPAT3	0.369389	1.32208e-10	1.41137e-10
23753	9.2	9.78	8.47	16.44	18.23	18.8	SDF2L1	0.962544	2.36537e-28	1.30657e-28
79077	42.03	46.37	40.98	56.06	61.78	64.71	DCTPP1	0.496962	2.9598e-39	1.24394e-39
6422	30.73	31.19	31.96	57.64	55.67	52.41	SFRP1	0.820028	0	0
2672	0.13	0.11	0.09	0.23	0.33	0.31	GFI1	1.43474	0.000301181	0.000500687
123688	1.34	1.44	1.51	2.91	3.31	3.31	HYKK	0.39298	0.000332615	0.000555408
140609	7.86	8.73	8.55	12.2	11.34	11.3	NEK7	0.470289	1.09578e-25	6.50113e-26
100128553	0.17	0	0.17	0.32	0	0.51	CTAGE4	1.27624	0.0012815	0.00228136
3033	27.94	28.26	28.03	40.08	42.83	40.83	HADH	0.557634	5.94031e-57	1.7454e-57
5268	0	0.02	0	0.02	0.07	0.05	SERPINB5	2.60467	0.0215523	0.0457115
2155	0.2	0.16	0.08	0.29	0.31	0.31	F7	1.05213	0.00209532	0.00382031
2030	22.92	24.08	21.55	35.66	37.16	39.2	SLC29A1	0.704023	2.85523e-88	5.0608e-89
779	0.05	0.06	0.1	0.12	0.12	0.13	CACNA1S	0.881842	0.00932761	0.0185744
6559	0.02	0.04	0.02	0.06	0.04	0.12	SLC12A3	1.50415	0.00513261	0.00983693
115948	0.54	0.38	0.54	0.97	0.93	0.96	CCDC151	0.991692	2.23003e-05	3.35327e-05
135112	1.51	1.62	1.38	2.44	1.91	2.29	NCOA7	0.547088	5.98146e-11	6.26411e-11
3209	0.02	0.02	0.02	0.38	0.57	0.31	HOXA13	4.16266	4.55436e-13	4.32554e-13
10090	7.94	7.55	7.5	12.87	11.21	10.51	UST	0.590017	5.96374e-40	2.46435e-40
285148	3.96	4.08	3.36	7.37	7.27	7.81	IAH1	0.946186	2.7714e-15	2.37888e-15
29108	0.62	0.85	1.01	1.47	1.36	1.57	PYCARD	0.774594	0.00732493	0.0143732
30819	6.6	6.56	6.21	8.3	9.72	10.03	KCNIP2	0.540022	5.30729e-14	4.81956e-14
56033	0.87	0.51	0.71	3.98	4.24	4.36	BARX1	2.58641	1.47548e-46	5.29553e-47
259173	0.25	0.26	0.18	0.81	0.88	1	ALS2CL	1.98202	3.37872e-25	2.03139e-25
11118	0.99	0.85	0.66	1.2	1.2	1.59	BTN3A2	0.722672	3.87444e-07	5.10709e-07
85019	2.3	2.69	2.34	3.73	4.19	3.44	TMEM241	0.636048	1.02563e-11	1.03521e-11
139221	1.88	2.31	2.04	4.06	3.97	3.51	MUM1L1	0.888615	1.29043e-26	7.46482e-27
402415	0.25	0.39	0.18	0.69	0.46	0.29	XKRX	0.806303	0.00228122	0.00417736
6533	4.9	5.27	5.41	7.13	7.05	7.69	SLC6A6	0.518047	5.90267e-29	3.21363e-29
115548	3.51	3.66	3.13	4.69	4.77	4.55	FCHO2	0.442475	4.00821e-12	3.96928e-12
51162	9.06	9.05	7.54	15.49	16.18	15.92	EGFL7	0.890028	1.93061e-33	9.30563e-34
9791	24.24	24.27	23.82	31.37	29.26	31.65	PTDSS1	0.351761	1.17027e-24	7.14328e-25
152110	0.57	0.72	0.91	1.32	0.83	1.09	NEK10	0.332769	0.023344	0.0499523
6528	0.62	0.56	0.66	0.84	0.93	1.16	SLC5A5	0.666712	6.08327e-05	9.49386e-05
283897	0.17	0.09	0.25	0.33	0.31	0.44	C16orf54	1.08249	0.00115163	0.00204082
5452	1.03	0.94	1.02	1.27	1.25	1.26	POU2F2	0.352414	0.00061889	0.00106304
60385	0.03	0	0.03	0.07	0.13	0.07	TSKS	2.01971	0.0224078	0.0477196
151647	1.57	1.91	1.78	3.56	3.71	4.15	FAM19A4	1.11877	3.91227e-21	2.66404e-21
344657	0	0	0.03	0.03	0.1	0.07	LRRIQ4	2.60467	0.0215523	0.0457115
54943	1.99	1.67	1.55	2.83	2.01	2.42	DNAJC28	0.467165	0.00243167	0.00447174
80346	12.32	10.75	10.11	16.19	17.61	18.27	REEP4	0.666111	4.00535e-29	2.16865e-29
81932	5.21	5.87	5.32	6.52	7.97	7.65	HDHD3	0.411099	3.7187e-06	5.26515e-06
10045	0.26	0.3	0.25	0.58	0.63	0.52	SH2D3A	1.10413	0.000117822	0.000188595
100533183	1.06	0.25	0.57	0.34	0.96	1.56	ZNF664-FAM101A	0.610141	0.00198483	0.00361115
2196	0.08	0.08	0.1	0.18	0.17	0.14	FAT2	0.894175	2.27751e-05	3.42707e-05
25777	9.35	10.2	10.43	13.13	13.45	13.57	SUN2	0.422088	1.18335e-23	7.46105e-24
5638	2.89	2.58	2.78	5.61	4.64	4.41	PRRG1	0.833669	2.95373e-29	1.5951e-29
3560	0.4	0.24	0.39	0.85	0.98	0.84	IL2RB	1.38056	3.79308e-13	3.591e-13
3853	0.61	1.02	0.3	0.8	0.27	2.87	KRT6A	1.02772	5.6558e-08	7.04123e-08
138151	1.14	1.1	1.08	2.72	2.88	3.05	NACC2	1.37984	2.5113e-64	6.47083e-65
5122	2.11	1.97	2.28	14.36	14.39	12.55	PCSK1	2.6945	0	0
10202	1.63	1.41	1.12	58.86	66.64	64	DHRS2	5.49447	0	0
8433	1.76	0.72	1.86	4.51	5.37	6.05	UTF1	1.88005	4.06783e-31	2.08411e-31
51696	2.85	3.1	2.66	4.71	4.15	4.13	HECA	0.592455	3.07296e-20	2.16297e-20
59353	7.59	7.17	8.32	9.4	10.6	9.58	TMEM35A	0.358795	7.50935e-08	9.43094e-08
57505	7.47	7.87	8.64	10.21	10.53	10.04	AARS2	0.360235	1.13854e-16	9.20257e-17
221400	0.12	0.12	0.08	0.2	0.12	0.18	TDRD6	0.5761	0.0129246	0.0263778
51715	8.36	9.35	8.12	11.01	10.75	10.96	RAB23	0.340359	2.02254e-15	1.72645e-15
54930	21.07	23.11	19.23	25.53	26.13	27.79	HAUS4	0.328459	1.07651e-12	1.03928e-12
115201	3.65	4.21	3.36	4.68	5.23	6.05	ATG4A	0.509222	6.26122e-09	7.36098e-09
55112	11.47	9.44	9.8	13.09	13.09	12.77	WDR60	0.344237	1.86043e-15	1.58446e-15
7345	274.9	258.33	242.86	315.49	340.34	368.59	UCHL1	0.401229	1.71873e-143	1.63383e-144
54558	5.75	4.82	5.28	6.77	6.76	7.17	SPATA6	0.386969	9.44916e-14	8.65912e-14
56154	0.71	0.95	1	3.69	3.29	3.08	TEX15	1.91873	5.64219e-174	4.09974e-175
3111	1.81	1.7	1.75	4.25	4.47	4.11	HLA-DOA	1.28678	1.20351e-43	4.60808e-44
57698	5.68	5.1	7.09	10.33	10.27	9.26	SHTN1	0.799288	7.1416e-68	1.74192e-68
10225	0.06	0.02	0.04	0.08	0.14	0.09	CD96	1.40065	0.00934784	0.018618
444	28.4	27.02	29.37	48.48	46.87	43.83	ASPH	0.758266	2.32029e-257	9.69846e-259
8318	11.92	11.27	11.95	14.28	15.25	15.76	CDC45	0.36443	5.52292e-11	5.77859e-11
27295	1	0.84	1.22	4.2	3.97	4.11	PDLIM3	2.01458	4.4309e-61	1.20969e-61
654483	11.6	12.53	10.53	16.99	16.73	18.02	BOLA2B	0.579612	3.78556e-14	3.41164e-14
51363	4.57	4.71	4.9	7.89	8.21	7.8	CHST15	0.752676	1.2562e-45	4.60381e-46
136	0.59	0.75	0.5	0.97	0.97	1	ADORA2B	0.667939	0.00263224	0.00485913
308	127.47	124.97	126.09	298.84	302.08	306.49	ANXA5	1.26183	0	0
4604	11.68	10.23	13.21	24.98	24	24.68	MYBPC1	1.07121	2.92556e-200	1.75944e-201
84529	6.49	5.28	5.97	12.1	10.76	12.1	C15orf41	0.980855	1.80288e-59	5.05563e-60
9290	0.2	0.21	0.21	1.08	1.02	1.16	GPR55	2.38325	3.58873e-29	1.94118e-29
162466	0.09	0.03	0.12	0.5	0.29	0.55	PHOSPHO1	2.5743	2.27307e-08	2.75852e-08
50848	7.73	7.36	8.47	15.32	15.15	15.26	F11R	0.957313	1.22709e-130	1.34827e-131
91646	0	0	0	0.11	0.15	0.11	TDRD12	4.34163	0.000838727	0.00146221
79632	3.59	3.25	3.65	7.73	7.78	8.06	FAM184A	1.16799	2.24915e-73	5.01392e-74
4772	2.06	2.39	1.48	5.88	6.62	5.87	NFATC1	1.70072	9.24527e-101	1.38107e-101
29926	8.26	7.87	7.4	12.96	13.81	13.67	GMPPA	0.772396	3.70296e-28	2.05652e-28
653689	1.08	0.59	0.65	1.64	1.49	1.85	GSTT2B	1.10725	1.17775e-05	1.73317e-05
285367	15.53	14.26	12.26	20.68	22.79	23.43	RPUSD3	0.670439	1.92061e-27	1.08461e-27
55803	0.35	0.42	0.26	1.19	1.24	1.17	ADAP2	1.80556	8.20349e-17	6.59165e-17
860	0.08	0.06	0.04	0.17	0.11	0.21	RUNX2	1.54452	5.17053e-05	8.01741e-05
4887	0.06	0.21	0.1	0.44	0.47	0.44	NPY2R	1.87118	1.18701e-09	1.34233e-09
126432	1.91	1.42	1.54	2.61	2.41	2.64	RINL	0.651333	1.14489e-08	1.36678e-08
51384	0	0.02	0	0.06	0.04	0.08	WNT16	3.18963	0.00359957	0.00677308
140690	1.01	0.94	1.47	2.41	1.94	1.82	CTCFL	1.099	7.83494e-14	7.15914e-14
90678	4.23	3.91	4.01	6.71	6.2	6.56	LRSAM1	0.723077	5.22091e-24	3.25313e-24
94005	15.88	15.05	14.66	19.59	20.64	20.12	PIGS	0.405235	1.49513e-23	9.45852e-24
134145	5.11	4.61	4.37	7.13	7.18	7.87	FAM173B	0.656771	1.24248e-19	8.96239e-20
57716	1.73	1.45	1.28	2.16	2.03	2.35	PRX	0.546721	8.43769e-09	1.00016e-08
84109	0.35	0.38	0.5	1.34	1.3	1.05	QRFPR	1.58822	8.4988e-13	8.16894e-13
6390	26.95	31.44	29.32	39.81	41.67	43.35	SDHB	0.50923	5.43642e-29	2.95404e-29
56935	8.5	7.49	8.35	11.22	11.59	14.26	SMCO4	0.608395	4.53853e-11	4.71617e-11
84258	3.15	3.02	2.41	5.61	5.55	5.97	SYT3	1.01008	8.12032e-30	4.3136e-30
84302	6.93	6.82	7.3	11.91	12.43	11.99	TMEM246	0.788138	4.72491e-67	1.15913e-67
4067	3.59	3.94	3.2	10.03	10.55	9.72	LYN	1.49228	3.09333e-149	2.73323e-150
360	1.18	1.02	1.28	2.64	2.88	3.14	AQP3	1.39822	6.45546e-19	4.78177e-19
3082	0.04	0.09	0.05	1.82	1.52	1.19	HGF	4.28381	3.13005e-60	8.6503e-61
4595	12.45	12.34	11.96	15.24	14.88	17.29	MUTYH	0.339099	2.55667e-09	2.93991e-09
50488	14.07	12.8	14.17	19.46	19.37	19.3	MINK1	0.510392	3.43796e-58	9.87112e-59
132720	0.34	0.32	0.26	2.27	1.97	1.67	C4orf32	2.6809	4.16625e-42	1.64517e-42
353	53.67	51.63	50.13	65.17	69.71	71.78	APRT	0.441512	3.71317e-24	2.30187e-24
5774	0.58	0.63	0.64	2.4	2.37	2.56	PTPN3	2.01101	3.02987e-90	5.25812e-91
51478	12.99	12.08	11.62	16.61	15.86	17.42	HSD17B7	0.44798	4.84152e-13	4.6092e-13
54929	11.76	8.49	10.32	14.73	16.32	15.66	TMEM161A	0.608747	5.77772e-24	3.60619e-24
501	32.53	34.12	32.53	47.86	48.39	50.3	ALDH7A1	0.563556	4.5613e-170	3.40283e-171
374659	8.56	7.13	9.44	10.69	11.63	13.4	HDDC3	0.502172	3.63981e-08	4.47492e-08
89766	0.03	0.01	0.02	0.07	0.08	0.07	UMODL1	1.68267	0.00373192	0.00704119
55151	9.35	10.8	10.02	14.95	15.05	13.73	TMEM38B	0.535063	1.90686e-34	8.99948e-35
115727	0.49	0.55	0.82	0.64	1.04	0.73	RASGRP4	0.42659	0.0164228	0.0341311
23607	6.56	6.69	7.1	10.84	11.39	10.57	CD2AP	0.689266	7.86078e-61	2.15718e-61
115761	0.34	0.33	0.29	0.48	0.42	0.47	ARL11	0.508625	0.0158123	0.0327788
3790	1.02	1.08	0.94	6.6	6.72	6.24	KCNS3	2.68267	1.72855e-117	2.12179e-118
2827	2.31	2.44	2.33	3.14	2.9	3.29	GPR3	0.399503	0.00045117	0.000763637
79683	1.4	1.34	1.54	4.32	4.22	4.7	ZDHHC14	1.63012	2.01392e-51	6.62065e-52
2641	0	0.05	0.09	1.45	1.53	1.39	GCG	4.98933	1.93809e-23	1.22983e-23
92126	2.56	2.9	3.03	5.4	4.88	4.73	DSEL	0.82201	9.44832e-65	2.42287e-65
4313	26.99	26.41	23.46	34.28	35.41	34	MMP2	0.430581	7.04847e-51	2.34946e-51
2041	0.94	0.64	0.8	1.83	1.46	1.49	EPHA1	1.00914	6.32913e-12	6.32682e-12
4548	8.91	8.99	10.19	13.78	12.45	12.98	MTR	0.482279	3.01793e-74	6.6266e-75
157753	0.6	0.62	0.66	1.16	1.15	1.24	TMEM74	0.917136	6.95563e-14	6.34586e-14
653499	0	0.12	0	0.75	1.62	0.7	LGALS7B	4.64205	3.05843e-07	4.00666e-07
115265	1.11	1.12	1.28	3.89	3.85	3.56	DDIT4L	1.6841	1.94844e-43	7.48097e-44
55026	10.34	10.01	9.67	16.37	16.62	15.19	TMEM255A	0.692616	8.4902e-57	2.5066e-57
85235	0	0	0	0.13	0.13	0.81	HIST1H2AH	4.05357	0.00255387	0.00470907
7373	3.38	3.24	3.54	22.6	21.37	19.24	COL14A1	2.63785	0	0
85453	1.66	1.42	1.99	7.02	6.04	6.15	TSPYL5	1.92116	2.44493e-146	2.24223e-147
51302	0.8	0.57	0.47	2.03	2.12	2.09	CYP39A1	1.76613	2.79124e-24	1.72395e-24
26230	3.7	2.54	3.09	3.36	4.09	3.44	TIAM2	0.329244	1.18322e-06	1.61454e-06
58485	95.62	82.36	76.02	110.4	123.72	121.63	TRAPPC1	0.484895	2.47131e-51	8.14608e-52
94274	3.12	2.93	2.79	8.04	8.39	9.41	PPP1R14A	1.54876	7.4209e-26	4.3792e-26
5144	0.8	0.68	0.76	2.81	2.79	2.64	PDE4D	1.881	7.39254e-107	1.02738e-107
6820	0.15	0	0.15	0.79	0.59	0.93	SULT2B1	2.98933	1.68575e-09	1.92328e-09
10252	0.87	0.91	1.04	1.91	2.02	1.78	SPRY1	1.01971	8.46546e-11	8.95058e-11
119392	7.9	7.58	6.59	10.32	11.21	11.75	SFR1	0.596478	5.031e-14	4.56067e-14
134526	0.06	0.15	0.15	0.42	0.45	0.36	ACOT12	1.7923	2.33352e-05	3.51423e-05
4852	4.2	3.3	2.89	9.58	9.85	8.99	NPY	1.45322	3.27904e-19	2.40113e-19
9121	0.65	0.54	0.87	0.97	0.94	0.94	SLC16A5	0.465771	0.0192584	0.0404897
89932	5.19	5.72	5.63	8.92	8.58	8.73	PAPLN	0.66552	1.20377e-49	4.09319e-50
64423	8.37	7.4	7.51	10.5	11.45	11.84	INF2	0.533674	3.80204e-32	1.90032e-32
284403	6.45	5.97	6.4	7.62	8.24	8.32	WDR62	0.362377	1.70731e-13	1.58564e-13
113278	0.02	0.02	0.04	0.42	0.39	0.31	SLC52A3	3.69213	7.93317e-12	7.96805e-12
222865	2.95	2.18	2.55	7.43	7.36	7.41	TMEM130	1.54954	1.54094e-83	2.91879e-84
81624	3.19	3.53	3.82	6.57	6.3	5.3	DIAPH3	0.773796	3.31536e-34	1.57288e-34
9741	77.2	80.31	68.25	105.71	104.97	108.6	LAPTM4A	0.500325	1.22331e-106	1.71305e-107
5241	0.03	0.01	0.01	0.13	0.11	0.05	PGR	2.65714	6.1205e-10	6.79723e-10
56704	1.21	0.91	1.37	3.44	3.81	3.63	JPH1	1.65395	1.41016e-66	3.48681e-67
219743	3.21	3.38	2.81	4.5	3.91	4.52	TYSND1	0.462395	1.43175e-09	1.62717e-09
3127	0	0	0	0.47	0.36	0.39	HLA-DRB5	5.58225	2.99694e-07	3.92346e-07
284	2.54	2.71	3.08	5.1	5.02	5.18	ANGPT1	0.916706	1.66682e-35	7.62849e-36
9429	1.41	1.5	1.31	5.17	5.86	5.05	ABCG2	1.93077	1.05177e-122	1.22983e-123
1847	2.8	2.13	1.91	2.58	3.73	3.38	DUSP5	0.502355	2.82245e-06	3.95985e-06
388341	1.83	1.68	1.71	4.45	4.73	4.39	LRRC75A	1.3621	2.1086e-40	8.6165e-41
51085	0.21	0.18	0.2	0.31	0.35	0.4	MLXIPL	0.833293	0.00366203	0.00690353
2960	10.21	10.97	10.24	13.41	13.94	12.36	GTF2E1	0.338056	1.59919e-12	1.55377e-12
53832	0.07	0.07	0.05	0.11	0.16	0.12	IL20RA	1.01971	0.0228406	0.0486938
4522	35.15	34	35.04	47.85	49	48.15	MTHFD1	0.477341	1.49795e-87	2.67883e-88
26585	7.61	7.48	6.79	34.13	34.29	31	GREM1	2.17743	0	0
55237	4.81	4.51	4.49	5.84	6.74	6.69	VRTN	0.481874	2.59811e-13	2.43999e-13
11031	13.26	13.82	13.26	21.55	20.43	20.76	RAB31	0.637055	3.35534e-74	7.37929e-75
253982	2.28	2.07	1.63	4	4.83	5.33	ASPHD1	1.2434	4.10931e-21	2.79893e-21
100526739	5.49	5.71	5.76	9.08	8.96	7.94	APITD1-CORT	0.612734	3.28948e-11	3.39619e-11
25823	0.52	0.28	0.44	1.44	0.75	0.62	TPSG1	1.16964	0.000419891	0.000708844
129049	0.65	0.62	0.61	0.85	1.12	1.05	SGSM1	0.675063	2.14629e-07	2.78143e-07
56102	0.12	0.12	0.05	0.19	0.17	0.19	PCDHGB3	0.956364	0.00411856	0.00780846
339210	0.67	0.31	0.37	0.67	0.76	0.96	C17orf67	0.822669	0.000853006	0.001488
8651	2.41	2.19	1.67	2.94	3.42	2.43	SOCS1	0.487312	0.00186642	0.00338585
93349	1.98	1.64	2.54	3.6	3.6	3.34	SP140L	0.78345	5.4753e-13	5.2232e-13
57194	0.09	0.22	0.18	0.99	1.06	1.01	ATP10A	2.64774	1.43438e-41	5.73999e-42
196074	4.97	5.78	5.14	6.78	6.8	6.88	METTL15	0.358538	1.34446e-10	1.43597e-10
85012	10.99	8.56	10.05	17.01	17.25	17.98	TCEAL3	0.81955	7.00155e-28	3.91687e-28
23299	9.24	9.96	10.56	13.62	12.81	12.25	BICD2	0.360259	1.50689e-25	8.97477e-26
401474	0.22	0.18	0.21	0.82	0.63	0.56	SAMD12	1.73828	2.10536e-27	1.19228e-27
53840	1.29	0.87	0.58	2.44	2.69	2.28	TRIM34	1.46733	1.83638e-20	1.28221e-20
343578	0.02	0	0.02	0.06	0.19	0.15	ARHGAP40	3.26763	4.53357e-05	6.99536e-05
285598	3.02	4.11	5	7.11	5.29	4.8	ARL10	0.511023	8.04295e-09	9.51951e-09
655	16.85	15.68	15.02	20.73	20.64	20.15	BMP7	0.371811	1.57309e-28	8.6394e-29
222166	6.68	7.03	7.32	10.03	8.46	8.64	MTURN	0.367189	2.40617e-18	1.82264e-18
10687	12.59	12.55	13.96	24.19	23.54	23.15	PNMA2	0.858668	1.26296e-168	9.48877e-170
840	5.04	4.64	4.44	6.69	6.73	7.15	CASP7	0.552553	6.5215e-13	6.23503e-13
4693	1.69	1.67	1.4	2.82	2.86	2.89	NDP	0.845455	5.82355e-10	6.45615e-10
4793	7.47	6.72	7.44	10.48	9.45	10.79	NFKBIB	0.471438	1.87871e-07	2.42241e-07
6869	0.18	0.14	0.04	0.35	0.38	0.36	TACR1	1.57225	2.71988e-08	3.31754e-08
56256	0.93	1.1	1.07	2.15	2.08	1.79	SERTAD4	0.957719	9.36063e-09	1.1122e-08
2825	2.13	1.73	1.81	3.28	2.25	3.13	GPR1	0.619644	8.08317e-07	1.09015e-06
147645	2.62	2.29	2.64	3.25	3.81	3.58	VSIG10L	0.496429	7.13912e-09	8.42708e-09
282808	0	0.2	0	0.45	0.14	0.83	RAB40AL	2.80107	2.02423e-05	3.03417e-05
8717	0.36	0.2	0.12	0.85	1.16	1.12	TRADD	2.21765	5.1816e-11	5.41365e-11
3913	15.68	13.8	13.41	21.63	23.18	21.92	LAMB2	0.638452	2.30884e-114	2.91961e-115
83698	0.51	0.61	0.6	0.8	0.72	0.74	CALN1	0.398151	0.00028529	0.000473314
4651	16.03	14.39	16.45	24.56	24.28	21.97	MYO10	0.595648	4.06199e-210	2.29962e-211
5439	48.62	44.11	44.94	56.82	56.3	61.59	POLR2J	0.344564	2.01264e-17	1.58311e-17
1821	0.73	0.78	0.63	1.57	1.55	1.44	DRP2	1.09385	8.20345e-25	4.99145e-25
57001	9.2	9.94	7.6	15.04	15.96	16.03	SDHAF3	0.814081	2.15088e-44	8.10269e-45
195827	5.11	5.43	5.57	9.65	8.77	8.78	AAED1	0.756672	1.27381e-14	1.12507e-14
1012	0.92	0.87	1	3.16	3.56	3.5	CDH13	1.86261	3.03602e-66	7.5498e-67
4071	0.24	0.07	0.03	0.14	0.38	0.28	TM4SF1	1.22134	0.00988745	0.0197415
3855	1.26	1.54	1.34	3.15	3.78	3.68	KRT7	1.35604	2.04303e-20	1.4301e-20
29982	18.18	18.51	18.35	23.64	21.93	24.49	NRBF2	0.351616	1.37126e-14	1.21381e-14
51768	13.13	14.62	12.84	17.66	17.51	17.55	TM7SF3	0.377661	3.94642e-27	2.25159e-27
100134938	6.27	4.22	2.67	8.74	6.86	16.52	UPK3BL	1.28857	4.38022e-42	1.73044e-42
652991	0.95	0.72	0.68	2.27	1.82	1.78	SKOR2	1.30744	4.01152e-17	3.19007e-17
27328	0.67	0.63	0.76	1.32	1.05	0.88	PCDH11X	0.652976	8.16271e-10	9.13435e-10
154215	3.12	2.51	3.32	7.14	7.17	7.01	NKAIN2	1.26	3.496e-61	9.5137e-62
2113	10.78	9.69	10.58	16.78	16.07	14.32	ETS1	0.60394	1.88075e-63	4.91577e-64
254102	1.9	1.59	2.12	2.89	2.93	3.36	EHBP1L1	0.712817	1.54817e-18	1.16371e-18
389073	2.39	1.92	2.18	5.02	4.8	3.97	C2orf80	1.08804	1.18928e-13	1.09635e-13
118924	5.88	4.7	4.86	7.63	6.37	7.73	FRA10AC1	0.494515	6.23872e-14	5.6841e-14
25861	3.76	4.12	4.25	6.06	6.45	6.6	WHRN	0.707324	1.95072e-26	1.13395e-26
81029	5.16	5.45	4.12	7.15	7.92	7.95	WNT5B	0.647892	1.41078e-16	1.14478e-16
3098	28.02	23.99	26.49	39.11	39.54	39.08	HK1	0.582934	1.03212e-104	1.47262e-105
133522	0.45	0.59	0.55	1.63	1.39	1.39	PPARGC1B	1.47327	4.96792e-56	1.48335e-56
55799	0.79	0.75	0.57	1.17	1.28	1.14	CACNA2D3	0.760972	6.81509e-07	9.13835e-07
11248	0.66	0.59	0.44	0.98	0.79	1.04	NXPH3	0.729705	2.03489e-07	2.63025e-07
11328	10.31	8.7	9.46	13.88	13.83	12.49	FKBP9	0.478407	2.47217e-24	1.52296e-24
23173	25.33	24.4	22.96	31.17	30.96	31.48	METAP1	0.365199	3.0964e-29	1.67269e-29
9942	1.16	1.02	1.33	2.27	1.63	1.41	XYLB	0.595978	1.11137e-06	1.51375e-06
5563	2.41	2.52	2.78	5.95	4.89	4.35	PRKAA2	0.975434	1.23589e-87	2.20801e-88
6884	15.58	18.05	15.09	20	18.48	23.03	TAF13	0.336563	0.000123583	0.000198079
116150	24.04	24.54	25.98	33.91	33.97	32.7	NUS1	0.431991	1.11057e-70	2.60501e-71
149563	0	0	0	0.2	0.2	0	C1orf64	3.60467	0.010028	0.020061
3005	120.96	115.7	116.02	253.52	246.2	252.59	H1F0	1.09347	0	0
79627	1.94	1.99	2.3	3.11	2.92	2.87	OGFRL1	0.513722	3.00034e-17	2.3759e-17
10736	0.19	0.29	0.3	0.63	0.68	0.6	SIX2	1.2935	1.41891e-05	2.10256e-05
101928527	6.69	8.6	7.27	9.11	9.73	9.9	PIGBOS1	0.353682	0.000226722	0.000372587
9715	9.47	9.16	10.14	12.61	13.47	13.1	FAM131B	0.451213	6.14197e-28	3.42841e-28
10247	17.1	19.2	15.91	22.42	20.68	26.99	RIDA	0.425297	3.08569e-11	3.18416e-11
4494	7.45	7.88	5.99	57.22	55.67	63.38	MT1F	3.04715	4.32759e-216	2.35839e-217
6275	10.26	9.17	8.03	31.58	29.24	41.43	S100A4	1.89823	7.45838e-83	1.42589e-83
23401	11.23	9.95	10.36	16.41	19.9	19.87	FRAT2	0.834204	6.30428e-59	1.78452e-59
5727	5.89	5.83	6.96	8.22	7.99	7.94	PTCH1	0.374165	2.02532e-22	1.32126e-22
54733	3.86	3.53	3.92	13.8	12.92	12.77	SLC35F2	1.80356	2.97424e-195	1.87789e-196
130888	1.58	2.12	2.16	2.5	2.56	2.69	FBXO36	0.404221	0.000219707	0.000360749
146760	4.21	3.94	3.46	5.12	5.45	5.57	RTN4RL1	0.477219	1.05025e-11	1.0608e-11
3755	5.81	5.82	4.86	9.32	10.17	9.99	KCNG1	0.838828	3.22413e-32	1.60522e-32
55848	20.37	25.5	20.46	26.7	29.41	28.17	PLGRKT	0.345205	1.55271e-09	1.76875e-09
51629	45.34	40.39	38.05	72.85	78.57	81.64	SLC25A39	0.914737	1.1327e-204	6.67227e-206
162966	1.09	1.63	1.36	3.21	3.05	2.98	ZNF600	1.16661	1.64612e-27	9.28437e-28
1299	6.74	6.32	4.9	7.95	8.42	10.03	COL9A3	0.557206	1.65023e-16	1.34229e-16
56897	15.09	16.21	15.04	19.24	20.64	19.03	WRNIP1	0.346821	1.72994e-16	1.40865e-16
9130	39.44	37.73	36.72	47.17	49.5	52.11	FAM50A	0.386298	7.54671e-25	4.58919e-25
6866	2.02	3.42	1.87	11.24	11.91	13.37	TAC3	2.31882	6.1664e-65	1.57257e-65
8263	11.52	9.31	10.24	20.38	20.44	22.15	F8A1	1.0205	5.37455e-71	1.24741e-71
9761	38.36	37.78	39.15	53.56	48.67	50.25	MLEC	0.406784	8.33328e-123	9.71469e-124
2908	0.75	0.95	0.79	1.17	1.08	1.15	NR3C1	0.439096	8.67342e-05	0.000137289
5291	3.05	2.93	2.87	4.99	4.9	4.35	PIK3CB	0.691674	5.80247e-30	3.07107e-30
4758	13.67	13.06	11.98	16.32	15.83	16.53	NEU1	0.330892	2.02944e-10	2.19335e-10
100131187	16.8	17.52	16.73	35.34	30.42	39.73	TSTD1	1.09087	1.32567e-41	5.30029e-42
261729	0.55	0.44	0.44	1.42	1.59	1.44	STEAP2	1.62416	7.61698e-42	3.0266e-42
84941	0.61	0.48	0.58	0.77	1.06	0.76	HSH2D	0.652639	0.00171994	0.00310677
80119	5.61	5.39	5.02	6.9	6.99	7.82	PIF1	0.446017	1.73024e-10	1.86052e-10
51106	4.54	5.09	4.68	7.47	6.89	6.6	TFB1M	0.549752	1.00069e-14	8.78546e-15
1780	1.99	2.07	1.92	3.51	3.23	3.38	DYNC1I1	0.785161	3.62759e-14	3.26415e-14
84282	2.26	2.18	2.19	3.54	4.3	4.08	RNF135	0.849904	6.90972e-14	6.30276e-14
10280	40.25	36.86	37.83	58.86	62.23	63.22	SIGMAR1	0.67009	3.4834e-99	5.33869e-100
5321	0.82	0.95	1.04	5.72	5.55	5.82	PLA2G4A	2.5944	4.14028e-122	4.87773e-123
6195	8.07	8.47	7.08	11.35	11.86	12.05	RPS6KA1	0.589072	1.22853e-29	6.54772e-30
9720	0.45	0.54	0.74	1.27	0.78	0.62	CCDC144A	0.628119	4.62567e-06	6.60068e-06
5328	2.56	2.28	2.09	3.2	3.47	4.18	PLAU	0.646953	2.30204e-09	2.64021e-09
347688	0.94	0.93	0.85	2.45	2.87	3.14	TUBB8	1.63788	1.33409e-18	9.99968e-19
64220	12.55	12.21	11.15	16.52	17.66	18.23	STRA6	0.544327	1.99978e-33	9.64961e-34
3358	0.05	0.11	0.1	0.22	0.21	0.16	HTR2C	1.18198	0.000676054	0.00116561
402	65.5	60.4	55.69	87.51	100.05	101.68	ARL2	0.672569	3.33804e-90	5.79881e-91
283643	6.87	6.06	6.63	8.92	8.76	9.69	C14orf80	0.484299	1.08239e-09	1.22192e-09
9055	30.6	32.06	31.74	41.81	43.96	44.45	PRC1	0.469484	2.05649e-69	4.90359e-70
8531	49.86	50.45	51.12	65.44	66.96	66.53	YBX3	0.394118	4.69413e-48	1.63672e-48
7058	2.41	2.31	2.52	3.83	3.63	3.5	THBS2	0.599418	1.80273e-18	1.35784e-18
51554	0.1	0.17	0.28	0.36	0.33	0.28	ACKR4	0.853696	0.0101866	0.0204106
7841	16.3	15.86	15.07	19.46	21.08	20.93	MOGS	0.384931	3.21272e-21	2.18032e-21
785	1.1	1.07	1.41	2.64	2.05	2	CACNB4	0.910347	4.88972e-31	2.51209e-31
79784	1.26	1.02	1.31	2.52	2.54	2.51	MYH14	1.08025	1.68642e-38	7.23934e-39
138428	4.45	3.1	3.7	4.3	5.35	5.82	PTRH1	0.465399	0.000214388	0.000351562
100130967	4.38	3.3	3.44	6.6	6.69	7.8	C6orf99	0.925933	6.025e-09	7.07477e-09
80263	7.95	8.37	8.66	10.64	11.34	11.39	TRIM45	0.420091	7.72001e-18	5.97442e-18
285955	0.82	1.15	1.19	1.65	1.47	1.38	SPDYE1	0.509384	0.00061469	0.00105493
64919	0.07	0.08	0.07	0.42	0.39	0.47	BCL11B	2.57958	4.57565e-26	2.67918e-26
2335	41.31	38.08	40.1	68.12	66.47	62.16	FN1	0.72239	0	0
57085	22.63	20.25	19.99	29.4	34.51	34.12	AGTRAP	0.647339	2.78528e-36	1.25361e-36
6304	5.2	5.09	5.72	7.97	8.25	7.17	SATB1	0.524001	7.30394e-38	3.17402e-38
117283	0.27	0.43	0.41	0.86	1.38	1.36	IP6K3	1.68559	2.15956e-15	1.84531e-15
6515	29.95	31.08	25.66	56.71	56.37	54.25	SLC2A3	0.948967	0	0
6237	7.93	8.02	5.15	20.06	21.1	21.71	RRAS	1.57577	8.15047e-80	1.63439e-80
120071	1.02	0.82	0.91	4.71	4.94	4.45	LARGE2	2.34889	3.439e-78	7.0538e-79
79852	1.39	0.86	1.17	3.63	3.85	3.62	EPHX3	1.70389	1.41847e-29	7.57511e-30
2235	4.35	4.13	4.17	5.85	5.65	5.43	FECH	0.420689	1.80052e-18	1.35561e-18
55304	0.26	0.32	0.14	1.14	1.1	0.96	SPTLC3	2.17248	5.04527e-26	2.9595e-26
57405	40.16	42.75	39.01	57.88	57.54	57.27	SPC25	0.502475	1.53336e-45	5.63306e-46
4647	0.78	0.83	0.94	1.31	1.39	1.5	MYO7A	0.740401	1.87866e-13	1.74876e-13
84612	1.46	1.66	1.17	1.9	2.02	2.15	PARD6B	0.501539	6.13169e-07	8.19604e-07
201232	0.9	0.63	1.13	1.12	1.15	1.72	SLC16A13	0.580421	0.00272661	0.00504485
83942	0.05	0	0.02	0.1	0.1	0.07	TSSK1B	1.89418	0.012789	0.0260695
4215	6.01	5.68	6.17	8.05	7.77	8	MAP3K3	0.414931	9.8824e-17	7.97379e-17
25801	7.69	7.77	6.89	14.41	14.85	15.64	GCA	1.00741	9.7911e-107	1.36936e-107
2162	0.17	0.22	0.18	0.43	0.53	0.49	F13A1	1.34163	2.64281e-07	3.4482e-07
4707	81.42	78.74	60.82	104.6	92.68	94.64	NDUFB1	0.401798	3.031e-16	2.49426e-16
9071	1.47	1.49	1.4	13.6	13.58	14.27	CLDN10	3.24838	0	0
9814	3.64	3.74	4.04	5.31	5.37	5.59	SFI1	0.518725	9.42237e-16	7.92333e-16
5583	0.27	0.18	0.15	0.66	0.67	0.87	PRKCH	1.8677	1.78995e-15	1.52412e-15
53918	5.24	4.64	5.53	6.17	7.3	6.91	PELO	0.404275	3.23484e-09	3.7397e-09
1163	153.41	162.12	137.35	184.22	197.51	195.18	CKS1B	0.349456	3.27134e-46	1.18217e-46
50674	0.1	0	0.14	1.93	2.06	2.01	NEUROG3	4.66356	5.67527e-30	2.99975e-30
146	0.11	0.11	0.07	0.2	0.31	0.16	ADRA1D	1.22616	0.00399855	0.00756894
117247	1.09	1.18	0.98	1.96	2.25	2.05	SLC16A10	0.946643	4.11187e-12	4.07483e-12
79763	13.72	15.2	15.05	23.37	24.52	22.98	ISOC2	0.705254	9.59542e-28	5.38487e-28
1364	1.24	0.76	0.73	1.26	1.29	2.04	CLDN4	0.753346	6.45869e-05	0.000101094
7378	5.15	4.5	4.77	5.12	6.55	6.74	UPP1	0.397624	3.73202e-05	5.71973e-05
80142	15.35	15.54	15.59	20.31	20.53	22.4	PTGES2	0.458054	4.71102e-19	3.46966e-19
684	38.29	42.21	34.19	120.97	125.28	131.93	BST2	1.72142	0	0
5032	0	0	0	0	0.15	0	P2RY11	3.37866	0.0173207	0.0361074
10476	145.38	151.55	131.41	202.46	203.74	216.29	ATP5H	0.538682	7.55033e-81	1.48475e-81
1954	7.27	6.59	7.63	9.81	9.33	9.68	MEGF8	0.426247	1.18424e-46	4.22727e-47
7127	1.57	1.23	1.35	3.18	3.25	3.63	TNFAIP2	1.28032	6.14145e-41	2.49121e-41
9573	2.64	1.49	3.62	3.96	4.13	4.18	GDF3	0.664611	2.07645e-06	2.88172e-06
8447	2.98	2.91	3.02	10.22	9.43	12.55	DOC2B	1.85301	4.0085e-105	5.69101e-106
113115	4.96	5.05	4.21	6.27	7.12	6.88	MTFR2	0.532081	1.28412e-08	1.53844e-08
3158	0.03	0.02	0	0.36	0.17	0.33	HMGCS2	4.10717	6.3223e-09	7.43614e-09
9452	9.79	10.12	10.05	23.59	22.08	21.38	ITM2A	1.15973	6.18331e-99	9.4875e-100
256435	12.68	14.72	15.56	32.16	32.01	28.6	ST6GALNAC3	1.13138	2.42358e-230	1.19681e-231
6769	1.12	1.61	1.59	3.02	2.84	3.05	STAC	1.02599	1.80791e-19	1.3092e-19
94234	1.14	1.27	0.9	2.02	1.9	2.18	FOXQ1	0.882203	6.77918e-09	7.98666e-09
126868	7.93	7.09	8.27	12.02	10.41	10.19	MAB21L3	0.486517	2.49395e-20	1.7497e-20
10086	0.2	0.17	0.26	0.23	0.43	0.52	HHLA1	0.917827	0.000294603	0.000489336
999	3.33	2.96	3.11	6.43	7.08	6.58	CDH1	1.11174	3.58862e-74	7.89866e-75
23616	4.77	4.6	4.35	7.42	7.61	7.3	SH3BP1	0.703412	1.70465e-21	1.14814e-21
4599	0.44	0.33	0.29	0.73	0.6	0.77	MX1	0.930728	6.43302e-05	0.000100658
133482	0.24	0.19	0.19	0.61	0.72	0.63	SLCO6A1	1.69778	2.16445e-08	2.62365e-08
1832	10.47	11.15	9.83	17.3	16.15	13.87	DSP	0.582499	7.19278e-111	9.43803e-112
2621	9.61	8.86	8.35	14.9	15.96	17.02	GAS6	0.837443	3.541e-58	1.01795e-58
140809	7.64	8.43	6.94	11.39	11.96	13.17	SRXN1	0.66622	2.15041e-32	1.06761e-32
56998	41.33	39.54	37.75	53.88	51.46	55.49	CTNNBIP1	0.438996	2.33831e-71	5.39825e-72
11235	36.24	38.24	36.36	45.59	45.98	50.5	PDCD10	0.356897	6.33458e-19	4.68999e-19
23189	7.21	6.82	7.17	10.59	9.42	9.64	KANK1	0.494581	6.55831e-30	3.4769e-30
9659	7.3	6.95	8.28	20.24	19.36	17.52	PDE4DIP	1.07548	7.17799e-212	4.01304e-213
5359	5.19	6.08	5.15	6.65	7.41	7.28	PLSCR1	0.37867	6.15436e-07	8.22742e-07
1622	136.54	150.51	124.44	187.3	182.11	197.51	DBI	0.462448	5.17103e-57	1.51572e-57
3685	7.85	9.75	9.69	12.96	11.66	9.79	ITGAV	0.332897	1.49505e-22	9.7164e-23
28971	20.66	20.44	20	36.62	38.81	42.17	AAMDC	0.92412	1.73159e-38	7.43628e-39
221184	11.72	10.52	10.6	13.42	13.95	15.49	CPNE2	0.385202	9.87761e-13	9.52385e-13
389649	0.34	0.33	0.43	0.61	0.5	0.56	C8orf86	0.601813	0.0200216	0.0421966
30818	0.73	0.85	0.54	1.24	1.3	1.64	KCNIP3	0.982964	8.88043e-09	1.05436e-08
475	56.75	53.84	50	68.86	73.3	75.49	ATOX1	0.439235	1.36453e-16	1.10557e-16
84951	0.09	0.11	0.12	0.46	0.34	0.56	TNS4	2.1044	3.39962e-12	3.3576e-12
123036	0.28	0.29	0.36	2.25	2.08	1.75	TC2N	2.72568	1.33589e-80	2.63641e-81
9650	11.29	12.42	11.98	23.24	21.6	21.84	MTFR1	0.90349	1.58653e-95	2.56401e-96
84698	0.22	0.24	0.17	0.38	0.29	0.36	CAPS2	0.859847	0.00277795	0.00514429
55277	4.8	6.02	5.19	6.72	6.27	5.91	FGGY	0.355427	2.97557e-05	4.52471e-05
79651	0.55	0.77	0.44	1.03	0.79	1.32	RHBDF2	0.798416	2.10833e-06	2.92708e-06
55061	1.89	1.54	1.4	3.56	3.87	3.86	SUSD4	1.06989	4.64961e-21	3.17432e-21
6521	0.11	0.12	0.15	0.23	0.2	0.21	SLC4A1	0.762685	0.00811448	0.0160313
6446	3.15	2.49	3.49	5.41	6.38	6.2	SGK1	1.01013	5.71322e-30	3.02182e-30
343099	4.2	4.03	5.22	6.15	6.58	6.48	CCDC18	0.518129	5.40463e-19	3.99099e-19
152756	0.65	0.86	0.7	1.35	0.68	1.26	FAM218A	0.569045	0.00294077	0.00547173
57469	0.33	0.51	0.37	0.77	0.78	0.68	PNMAL2	0.882203	4.42325e-07	5.85702e-07
2239	8.53	7.38	8.24	11.93	13.01	11.24	GPC4	0.584187	7.2859e-35	3.38591e-35
10979	36.11	38.06	36.5	48.23	48.56	44.14	FERMT2	0.352148	8.6745e-48	3.0368e-48
257313	1.03	0.63	0.78	1.11	1.27	1.02	UTS2B	0.480158	0.00556408	0.0107198
832	103.3	99.98	98.41	122.99	125.38	133.52	CAPZB	0.340786	1.08377e-63	2.82311e-64
132321	5.81	5.38	5.58	8.52	7.74	7.94	C4orf33	0.527666	5.2982e-10	5.86252e-10
2135	27.88	31.3	29.37	38.88	38.52	39	EXTL2	0.393222	6.98418e-46	2.54605e-46
339184	0.04	0.16	0.19	1.12	0.64	0.8	CCDC144NL	2.67268	1.10736e-19	7.95652e-20
54187	19.03	19.28	17.39	23.82	25.42	24.71	NANS	0.409395	1.9002e-13	1.77015e-13
51286	3.57	3.42	4.06	9.93	11.69	11.88	CEND1	1.59998	1.46562e-72	3.29567e-73
1404	6.39	8.82	6.07	20.5	19.84	18.88	HAPLN1	1.47599	0	0
6786	5.92	5.55	5.89	9.95	9.68	8.68	STIM1	0.700884	4.34986e-41	1.75834e-41
92292	0.78	0.59	0.95	2.47	1.65	1.71	GLYATL1	1.37766	1.87358e-15	1.59698e-15
5982	37.89	39.75	36.3	45.62	55.53	52.22	RFC2	0.430117	1.21786e-38	5.20215e-39
5557	20.32	24.68	23.71	32.27	32.17	29.3	PRIM1	0.447994	2.29085e-22	1.49772e-22
11107	2.25	2.34	2.79	3.64	3.11	3.2	PRDM5	0.435283	2.69684e-09	3.10585e-09
388611	0.13	0.06	0.04	0.16	0.08	0.39	CD164L2	1.60467	0.0183623	0.0384341
1116	0.67	0.53	0.54	1.96	2.14	2.08	CHI3L1	1.8308	1.16259e-19	8.36769e-20
9946	17.15	18.51	18.79	22.63	24.62	25.32	CRYZL1	0.41491	4.6292e-18	3.55636e-18
3460	13.94	14.49	14.59	19.78	18.2	20.7	IFNGR2	0.447953	1.58509e-21	1.06566e-21
10404	1.7	1.17	0.88	1.32	1.37	2.05	CPQ	0.341634	0.0228251	0.0486568
5376	9.77	9.71	8.84	27.79	30.07	29.4	PMP22	1.64992	3.36782e-210	1.90068e-211
1003	0.06	0.2	0.11	0.31	0.38	0.31	CDH5	1.46901	1.71284e-06	2.36381e-06
130749	0	0.05	0.05	0.25	0.1	0.2	CPO	2.47914	0.00446692	0.00849808
9582	0.22	0.31	0.32	0.61	0.67	0.64	APOBEC3B	1.13653	0.000824552	0.00143633
83758	0.58	0.42	0.51	1.48	1.62	1.14	RBP5	1.42306	5.49433e-07	7.32277e-07
1666	32.56	37.56	33.32	43.47	42.5	46.67	DECR1	0.327328	2.78709e-16	2.28912e-16
10535	57.47	59.32	54.27	69.81	79.69	78.78	RNASEH2A	0.416774	8.12534e-36	3.69433e-36
2628	4.83	5.32	5.18	10.47	10.16	10.87	GATM	1.03651	5.93591e-56	1.77866e-56
7044	0.16	0.21	0.25	0.79	0.83	0.68	LEFTY2	1.89782	3.21674e-10	3.51341e-10
339456	1.65	1.51	1.64	2.53	3.26	2.89	TMEM52	0.855477	1.12443e-05	1.65033e-05
127262	17.64	17.27	16.91	24.72	25.16	25.98	TPRG1L	0.55041	1.62817e-42	6.37764e-43
26509	1.57	1.61	1.5	3.29	3.04	3.02	MYOF	0.997359	7.88365e-42	3.13674e-42
219931	2.94	2.15	2.39	2.88	3.34	3.43	TPCN2	0.369064	7.69872e-07	1.0364e-06
64342	6.99	6.74	7.01	13.35	15.97	15.44	HS1BP3	1.11016	3.80095e-81	7.42751e-82
58529	1.24	1.37	1.08	1.44	1.55	2.04	MYOZ1	0.445632	0.00967479	0.0192981
26032	1.62	1.73	1.83	2.92	2.49	2.66	SUSD5	0.638843	1.98729e-13	1.85198e-13
3198	6.74	6.01	5.66	13.82	13.77	13.88	HOXA1	1.18446	1.56789e-86	2.85922e-87
2159	0.69	1.09	0.88	1.22	1.18	1.39	F10	0.445012	0.0231483	0.0494763
25865	8.85	7.7	8.12	11.12	12.28	11.64	PRKD2	0.483139	1.07241e-22	6.95263e-23
6096	0.23	0.29	0.39	0.63	0.72	0.56	RORB	1.07033	1.79461e-06	2.48046e-06
340529	0.41	0.23	0.3	1.19	1.59	1.31	PABPC1L2A	2.12999	1.08588e-18	8.1124e-19
3352	2.15	1.49	1.85	3.65	3.37	3.82	HTR1D	0.982937	1.71795e-20	1.198e-20
313	0.18	0.2	0.1	0.18	0.46	0.61	AOAH	1.38649	0.000109071	0.000174185
158763	0.21	0.2	0.11	0.33	0.29	0.29	ARHGAP36	0.894175	0.00641396	0.0124771
27074	0.27	0.2	0.21	0.38	0.47	0.37	LAMP3	0.843853	0.0015735	0.00282699
11200	12.13	13.57	11.46	18.8	16.99	19.46	CHEK2	0.571529	6.01665e-26	3.53885e-26
375287	0.9	0.8	0.86	1.02	1.21	1.1	RBM43	0.381641	0.00476292	0.00908976
84904	5.3	5.74	5.68	7.29	8.04	7.58	ARHGEF39	0.455015	3.26849e-15	2.81248e-15
4267	124.04	110.86	108.63	181.7	190.33	189.16	CD99	0.695821	7.08961e-248	3.11339e-249
8436	0.04	0.02	0.05	0.11	0.11	0.2	SDPR	1.95831	0.000585509	0.00100269
55714	8.75	8.64	9.99	13.47	13.04	11.38	TENM3	0.468678	2.30522e-70	5.4235e-71
27020	37.26	34.93	33.45	61.49	61.15	57.45	NPTN	0.767029	2.04519e-152	1.74579e-153
516	52.77	54.63	44.51	85.73	90.19	94.13	ATP5G1	0.833361	5.36572e-72	1.21603e-72
57575	2.96	3.04	3.09	5.48	5.42	4.89	PCDH10	0.811172	5.15783e-47	1.82932e-47
51314	0.03	0	0.03	0.31	0.48	0.59	NME8	4.77459	5.02452e-14	4.55392e-14
79071	26.38	30.36	30.17	41.81	39.35	37.3	ELOVL6	0.442786	1.06727e-58	3.04178e-59
79001	39.72	41.87	33.08	60.59	68.6	70.34	VKORC1	0.804299	4.16838e-91	7.16042e-92
23677	10.09	9.83	11.01	13.64	14.25	14.17	SH3BP4	0.443989	1.75327e-34	8.26839e-35
79585	7.29	6.62	6.47	8.76	8.9	9.65	CORO7	0.423991	3.80558e-16	3.14443e-16
85016	4.31	4.15	5.33	6.11	6.97	4.91	C11orf70	0.436651	5.68308e-06	8.15867e-06
9050	3.01	2.64	2.95	4.17	4	3.95	PSTPIP2	0.497409	1.66867e-08	2.0062e-08
84869	10.08	11.85	10.57	16.83	16.34	16.51	CBR4	0.612491	1.09473e-48	3.77262e-49
57822	0.8	0.65	0.49	2.75	2.99	2.15	GRHL3	2.0466	1.40404e-42	5.49228e-43
4118	2.29	1.47	1.4	3.63	4.07	2.98	MAL	1.27844	9.49672e-13	9.14823e-13
9734	3.61	3.73	4.18	5.77	5.95	4.95	HDAC9	0.501553	3.71907e-17	2.95357e-17
613212	0.2	0.28	0.07	0.93	0.92	0.64	CTXN3	2.34163	1.2651e-10	1.34876e-10
9099	0.68	0.5	0.31	1.55	1.44	1.6	USP2	1.65844	1.22292e-21	8.19369e-22
283417	1.41	1.67	1.69	3.06	2.74	2.9	DPY19L2	0.86674	3.75855e-19	2.76021e-19
1515	10.35	12.13	10.19	16.28	17.36	18.16	CTSV	0.661446	4.89198e-74	1.07933e-74
945	0.11	0.05	0.06	0.12	0.33	0.22	CD33	1.72015	0.0116558	0.0235724
201501	0.67	0.59	0.61	1.15	1.23	1.12	ZBTB7C	0.907231	7.57261e-10	8.45798e-10
5153	10.13	9.23	9.68	15.01	15.68	15.47	PDE1B	0.645626	5.19421e-45	1.92742e-45
4338	9.3	9.24	8.7	11.57	11.84	11.03	MOCS2	0.340162	1.42172e-13	1.31589e-13
220	0.24	0.25	0.32	0.36	0.39	0.7	ALDH1A3	0.851583	0.000387619	0.000651902
87769	1.55	1.89	1.55	2.51	2.4	1.78	GGACT	0.420798	0.000503537	0.000856179
11076	1.91	1.91	2.05	3.34	2.88	2.79	TPPP	0.617228	1.43074e-16	1.16148e-16
[truncated: 5,419 more rows]
