# Supplementary material for: Neurodevelopmental impairment induced by prenatal valproic acid exposure shown with the human cortical organoid-on-a-chip model
Source: Microsyst Nanoeng. 2020 Jul 13;6:49. doi: 10.1038/s41378-020-0165-z (PMC8433196; doi:10.1038/s41378-020-0165-z)
Supplement: Supplementary file 2 — Table S2 [file 41378_2020_165_MOESM2_ESM.xlsx]

## Sheet: Sheet1
ACTB-F	AAA TCT GGC ACC ACA CCT TC
ACTB-R	AGA GGC GTA CAG GGA TAG CA
NESTIN-F	GAA ACA GCC ATA GAG GGC AAA
NESTIN-R	TGG TTT TCC AGA GTC TTC AGT GA
TUJ1-F	CTC AGG GGC CTT TGG ACA TC
TUJ1-R	CAG GCA GTC GCA GTT TTC AC
FOXG1-F	AGG AGG GCG AGA AGAAGA AC
FOXG1-R	TGA ACT CGT AGA TGC CGT TG
TBR1-F	GAC TCA GTT CAT CGC CGT CA
TBR1-R	TCG TGT CAT AAT TAT CCC GAA ATC
GRIN2B-F	CGT GGC TGT CTT TGT CTT TG
GRIN2B-R	ACC CCA GAG CAA CCA AAT AG
PVALB-F	CAT GCT GGA CAA GGA CAA AAG
PVALB-R	GTC CCC ATC TTT GTC TCC AG
KLHL1-F	TCG GAA CTT TGT ATG CTG TAG G
KLHL1-R	ATC AAT AAC AGC CAC ACC AAA C
SLC17A6-F	TGG TCG TTG GCT ATT CTC ATA C
SLC17A6-R	ATA CTG GCA TAT CTT GGA GCG
MYL7-F	ATC AAC TTC ACC GTC TTC CTC
MYL7-R	ACT CAT CCT TGT TCA CCA CC
LHX9-F	TGC CTT ACT TCA ACG GTA CG
LHX9-R	TGG TCT GCC TCA TTC TCA TTA C
ZNF488-F	CCC TCC AGA ACC CCA AAC
ZF488-R	GCT AAG TCG CCA TCT GTT TTC
CRHBP-F	GTA GTT CCA CAC CAG CAT CG
CRHBP-R	CAC AAA GTC TCC TAT TCC CTC G
NPBWR1-F	AAC CTG TTC ATC CTC AAC CTG
NPBWR1-R	GTT GTA CTG GTC GAT AGC CAC
MGARP-F	GTT GTA GGC GTC ACA GTC AG
MGARP-R	CGC AAC ATT CTC CTT TTC ACC
CD40-F	CCT CTT GGT GCT GGT CTT TAT C
CD40-R	ATG TAA AGT CTC CTG CAC TGG
BRINP3-F	GCA ACA TAA GAC TTT TGG GAC G
BRINP3-R	GTT TGC TCA ACT TCC GCT TG
LTK-F	GGT GTA TGA GGG ACT GGT AAT TG
LTK-R	GTT CTG ATG GCG AAA CTT GC
HTR3A-F	GGA ACC CTG AGG ACT TTG AC
HTR3A-R	TCT GAA CTT CGC CTT GAT GC
